# Supplementary material for: Transcriptome and Deletion Mutant Analyses Revealed that an RpoH Family Sigma Factor Is Essential for Photosystem Production in Roseateles depolymerans under Carbon Starvation
Source: Microbes Environ. 2023 Mar 7;38(1):ME22072. doi: 10.1264/jsme2.ME22072 (PMC10037100; doi:10.1264/jsme2.ME22072)
Supplement: Supplementary file 2 — Supplementary Material 2 [file 38_22072_s2.xls]

## Sheet: Table_S1
	Table S1. Transcriptome data for the construction of Fig. 2 and Fig. 3.
	locus_tag	log2CPM_z_0h	log2CPM_z_1h	log2CPM_z_6h	Product	Labels for Figures 2 and 3
	RD2015_RS00005	1.152	-0.507624	-0.644374	chromosomal replication initiator protein DnaA
	RD2015_RS00010	1.1534	-0.624144	-0.529256	DNA polymerase III subunit beta
	RD2015_RS00015	1.1504	-0.661379	-0.489026	DNA topoisomerase (ATP-hydrolyzing) subunit B
	RD2015_RS00020	-1.0931	0.868812	0.224286	hypothetical protein
	RD2015_RS00025	-1.15442	0.599187	0.555234	hypothetical protein
	RD2015_RS00030	-1.14666	0.691155	0.455502	hypothetical protein
	RD2015_RS00035	0.23323	-1.096	0.862774	hypothetical protein
	RD2015_RS00040	-1.13086	0.363291	0.767573	IS1182 family transposase
	RD2015_RS00045	-1.07373	0.168996	0.904734	hypothetical protein
	RD2015_RS00050	0.656523	-1.1509	0.494377	hypothetical protein
	RD2015_RS00055	1.00604	-0.993844	-0.0122013	orotidine-5'-phosphate decarboxylase
	RD2015_RS00060	-0.681118	-0.466942	1.14806	AhpC/TSA family protein
	RD2015_RS00065	-1.13586	0.388023	0.747837	EamA/RhaT family transporter
	RD2015_RS00070	-0.152358	1.06744	-0.915078	alkylhydroperoxidase
	RD2015_RS00075	-1.14931	0.671149	0.478163	enoyl-CoA hydratase/isomerase family protein
	RD2015_RS00080	-1.08867	0.211027	0.877645	LysR family transcriptional regulator
	RD2015_RS00085	0.238169	0.859413	-1.09758	hypothetical protein
	RD2015_RS00090	-0.295539	-0.818922	1.11446	hypothetical protein
	RD2015_RS00095	-1.15011	0.485962	0.664147	hypothetical protein
	RD2015_RS00100	-1.13598	0.747339	0.388639	SWIM zinc finger family protein
	RD2015_RS00105	1.142	-0.718915	-0.423084	hypothetical protein
	RD2015_RS00110	-0.568103	1.15465	-0.586548	DUF1851 domain-containing protein
	RD2015_RS00115	-0.760408	-0.372348	1.13276	AraC family transcriptional regulator
	RD2015_RS00120	-1.08808	0.209273	0.878803	KR domain-containing protein
	RD2015_RS00125	-1.08907	0.212213	0.87686	quinone oxidoreductase
	RD2015_RS00130	-1.09607	0.233449	0.862625	LysR family transcriptional regulator
	RD2015_RS00135	-1.15005	0.485349	0.6647	MFS transporter
	RD2015_RS00140	-1.14541	0.699279	0.446134	metallophosphoesterase
	RD2015_RS00145	-1.09894	0.242468	0.856471	hypothetical protein
	RD2015_RS00150	-1.11039	0.829557	0.280834	3-oxoacyl-ACP reductase
	RD2015_RS00155	-1.05216	0.114121	0.938043	glycoside hydrolase family 15 protein
	RD2015_RS00160	1.15236	-0.51257	-0.639792	acyltransferase
	RD2015_RS00165	-1.12893	0.354379	0.774552	hypothetical protein
	RD2015_RS00170	-0.0866528	1.04051	-0.953854	transcriptional regulator
	RD2015_RS00175	1.03296	-0.0695444	-0.963412	class I SAM-dependent methyltransferase
	RD2015_RS00180	1.14239	-0.716802	-0.425593	XamI family restriction endonuclease
	RD2015_RS00185	0.485075	0.664946	-1.15002	EamA/RhaT family transporter
	RD2015_RS00190	-0.361261	1.13043	-0.769168	LysR family transcriptional regulator
	RD2015_RS00195	-0.0181424	1.00895	-0.990805	alpha/beta hydrolase
	RD2015_RS00200	-0.99838	1.00161	-0.00323283	tartrate dehydrogenase
	RD2015_RS00205	-1.02795	0.969486	0.0584631	hypothetical protein
	RD2015_RS00210	-1.06946	0.91182	0.157636	DUF2145 domain-containing protein
	RD2015_RS00215	1.15289	-0.520544	-0.632351	colanic acid biosynthesis glycosyltransferase WcaL
	RD2015_RS00220	-0.508879	1.15209	-0.643214	RtcB family protein
	RD2015_RS00225	0.155888	-1.06879	0.912901	RNA 3'-terminal phosphate cyclase
	RD2015_RS00230	-0.757499	1.1335	-0.376	hypothetical protein
	RD2015_RS00235	1.1075	-0.270753	-0.836745	GntR family transcriptional regulator
	RD2015_RS00240	0.991942	0.0159251	-1.00787	hypothetical protein
	RD2015_RS00245	0.289228	-1.11274	0.823508	H-NS histone family protein
	RD2015_RS00250	-1.12417	0.33366	0.790512	hypothetical protein
	RD2015_RS00255	-1.11275	0.823468	0.289283	BON domain-containing protein
	RD2015_RS00260	0.0795386	0.957855	-1.03739	hypothetical protein
	RD2015_RS00265	0.40493	0.73403	-1.13896	DNA-binding response regulator
	RD2015_RS00270	-0.550544	1.15429	-0.603748	DNA-binding response regulator
	RD2015_RS00275	-0.610865	1.15404	-0.543174	BON domain-containing protein
	RD2015_RS00280	-0.813568	1.11642	-0.30285	hypothetical protein
	RD2015_RS00285	-0.807512	1.11856	-0.311047	hypothetical protein
	RD2015_RS00290	-0.993206	1.00666	-0.0134524	DUF2242 domain-containing protein
	RD2015_RS00295	1.15277	-0.51865	-0.634125	M3 family peptidase
	RD2015_RS00300	1.0592	-0.131379	-0.927817	gfo/Idh/MocA family oxidoreductase
	RD2015_RS00305	1.13166	-0.764586	-0.367078	BAX inhibitor (BI)-1/YccA family protein
	RD2015_RS00310	1.14713	-0.459232	-0.687897	LysR family transcriptional regulator
	RD2015_RS00315	0.983947	-1.01531	0.0313678	hypothetical protein
	RD2015_RS00320	1.11174	-0.285642	-0.826099	PLP-dependent transferase
	RD2015_RS00325	0.947392	0.0980004	-1.04539	CBS domain-containing protein
	RD2015_RS00330	0.826146	0.285578	-1.11172	ABC transporter permease
	RD2015_RS00335	1.14944	-0.670035	-0.479408	ABC transporter ATP-binding protein
	RD2015_RS00340	1.13291	-0.759811	-0.373099	ABC transporter substrate-binding protein
	RD2015_RS00345	-0.591139	-0.563451	1.15459	TauD/TfdA family dioxygenase
	RD2015_RS00350	1.14523	-0.44481	-0.700421	hypothetical protein
	RD2015_RS00355	1.15386	-0.538858	-0.615005	sulfate ABC transporter substrate-binding protein
	RD2015_RS00360	1.15467	-0.585169	-0.569496	sulfate ABC transporter permease subunit CysT
	RD2015_RS00365	1.1547	-0.576985	-0.577715	sulfate ABC transporter permease subunit CysW	RD2015_RS00365 sulfate ABC transporter permease subunit CysW
	RD2015_RS00370	1.15381	-0.616089	-0.537725	sulfate ABC transporter ATP-binding protein	RD2015_RS00370 sulfate ABC transporter ATP-binding protein
	RD2015_RS00375	1.14394	-0.435737	-0.708199	CysB family HTH-type transcriptional regulator
	RD2015_RS00380	-1.1413	0.722543	0.41876	hypothetical protein
	RD2015_RS00385	1.13392	-0.378121	-0.755803	CysB family HTH-type transcriptional regulator
	RD2015_RS00390	1.15279	-0.518931	-0.633862	sulfate ABC transporter substrate-binding protein	RD2015_RS00390 sulfate ABC transporter substrate-binding protein
	RD2015_RS00395	1.08729	-0.206955	-0.88033	TIGR02285 family protein
	RD2015_RS00400	1.08637	-0.204295	-0.882077	PAS domain S-box protein
	RD2015_RS00405	-1.01987	0.978864	0.0410103	alkyl hydroperoxide reductase
	RD2015_RS00410	0.118727	-1.05406	0.935336	hypothetical protein
	RD2015_RS00415	-0.900339	1.0763	-0.175963	polyketide cyclase
	RD2015_RS00420	0.782925	-1.12649	0.343569	hypothetical protein
	RD2015_RS00425	0.674684	-1.14888	0.4742	peroxiredoxin
	RD2015_RS00430	1.14039	-0.727151	-0.413238	alpha/beta hydrolase
	RD2015_RS00435	0.29696	0.817885	-1.11484	transporter
	RD2015_RS00440	1.00389	-0.00782339	-0.996065	hypothetical protein
	RD2015_RS00445	-0.0784668	-0.958455	1.03692	6-pyruvoyl tetrahydropterin synthase
	RD2015_RS00450	0.483996	-1.14991	0.665918	7-carboxy-7-deazaguanine synthase
	RD2015_RS00455	-0.862797	1.09599	-0.233195	nucleotide pyrophosphohydrolase
	RD2015_RS00460	0.58283	0.571853	-1.15468	3'-5' exonuclease
	RD2015_RS00465	1.11905	-0.312976	-0.806079	N-acetyltransferase
	RD2015_RS00470	1.11822	-0.808482	-0.309739	AbrB family transcriptional regulator
	RD2015_RS00475	-1.0025	0.00501405	0.997484	PIN domain-containing protein
	RD2015_RS00480	1.12302	-0.328872	-0.794148	hypothetical protein
	RD2015_RS00485	-0.847384	-0.255613	1.103	hypothetical protein
	RD2015_RS00490	-0.650497	1.15147	-0.500972	WYL domain-containing transcriptional regulator
	RD2015_RS00495	-0.922366	-0.140423	1.06279	cob(I)yrinic acid a,c-diamide adenosyltransferase
	RD2015_RS00500	-1.13515	0.384358	0.750796	hypothetical protein
	RD2015_RS00505	-1.12996	0.770859	0.359106	FAD-binding protein
	RD2015_RS00510	-1.12	0.80332	0.316677	SpoVR family protein
	RD2015_RS00515	-1.15007	0.485595	0.664478	hypothetical protein
	RD2015_RS00520	-1.12791	0.778114	0.349796	PrkA family serine protein kinase
	RD2015_RS00525	1.07616	-0.175588	-0.900577	ParB/RepB/Spo0J family partition protein
	RD2015_RS00530	0.915481	0.151703	-1.06718	alpha/beta hydrolase
	RD2015_RS00535	0.93188	-1.05645	0.124568	N-acetyl-gamma-glutamyl-phosphate reductase
	RD2015_RS00540	1.11214	-0.287065	-0.825072	N-acetyltransferase
	RD2015_RS00545	1.12542	-0.338928	-0.786489	N-acetyltransferase
	RD2015_RS00550	1.04375	-0.0941639	-0.949587	ParA family protein
	RD2015_RS00555	1.13886	-0.734479	-0.404386	16S rRNA (guanine(527)-N(7))-methyltransferase RsmG
	RD2015_RS00560	1.10696	-0.838054	-0.268903	tRNA uridine-5-carboxymethylaminomethyl(34) synthesis enzyme MnmG
	RD2015_RS00565	1.06904	-0.912493	-0.156548	YkgJ family cysteine cluster protein
	RD2015_RS00570	1.15142	-0.500411	-0.651011	hypothetical protein
	RD2015_RS00575	0.800484	0.320466	-1.12095	hypothetical protein
	RD2015_RS00580	1.15419	-0.547313	-0.606876	ABC transporter permease
	RD2015_RS00585	1.00753	-0.0152313	-0.992297	ABC transporter ATP-binding protein
	RD2015_RS00590	1.14493	-0.442657	-0.702274	alpha/beta hydrolase
	RD2015_RS00595	0.738863	0.399048	-1.13791	glutathione transferase GstA
	RD2015_RS00600	0.984334	-1.01496	0.0306282	disulfide isomerase
	RD2015_RS00605	-0.962776	1.03347	-0.0706954	hypothetical protein
	RD2015_RS00610	1.14149	-0.419908	-0.721581	DUF4397 domain-containing protein
	RD2015_RS00615	-1.07914	0.895369	0.183771	PAS domain S-box protein
	RD2015_RS00620	0.945487	0.101312	-1.0468	phosphatase PAP2 family protein
	RD2015_RS00625	-1.13088	0.767497	0.363387	IS3 family transposase
	RD2015_RS00635	-1.14066	0.725781	0.414882	hypothetical protein
	RD2015_RS00640	-1.1518	0.646687	0.505117	hypothetical protein
	RD2015_RS00645	-1.0589	0.928254	0.130649	ArsR family transcriptional regulator
	RD2015_RS00650	-0.0102005	1.00506	-0.994861	delta-1-pyrroline-5-carboxylate dehydrogenase
	RD2015_RS00655	0.939765	0.111178	-1.05094	pyrroline-5-carboxylate reductase
	RD2015_RS00660	-1.12055	0.318885	0.801669	chorismate lyase
	RD2015_RS00665	1.12107	-0.800127	-0.320941	HPP family protein
	RD2015_RS00670	1.14498	-0.442997	-0.701982	DUF4337 domain-containing protein
	RD2015_RS00675	-0.655152	1.15103	-0.495881	4-hydroxybenzoate octaprenyltransferase
	RD2015_RS00680	-0.861241	1.09673	-0.235487	XRE family transcriptional regulator
	RD2015_RS00685	-0.498999	1.1513	-0.652304	branched-chain amino acid ABC transporter permease
	RD2015_RS00690	-0.385883	1.13545	-0.749566	branched-chain amino acid ABC transporter permease
	RD2015_RS00695	-0.439748	1.14452	-0.70477	ABC transporter permease
	RD2015_RS00700	-0.715954	1.14255	-0.426597	ABC transporter ATP-binding protein
	RD2015_RS00705	-1.00859	0.991181	0.0174098	ABC transporter ATP-binding protein
	RD2015_RS00710	0.787771	-1.12502	0.337252	MBL fold metallo-hydrolase
	RD2015_RS00715	0.565095	0.589519	-1.15461	porin family protein
	RD2015_RS00720	1.15257	-0.637034	-0.515533	peptide chain release factor 3
	RD2015_RS00725	1.14068	-0.725707	-0.414972	AraC family transcriptional regulator
	RD2015_RS00730	-1.09314	0.224405	0.868732	acetate/propionate family kinase
	RD2015_RS00735	0.860572	0.236468	-1.09704	phosphate acetyltransferase
	RD2015_RS00740	0.818412	0.296238	-1.11465	DNA starvation/stationary phase protection protein
	RD2015_RS00745	-1.12452	0.789384	0.33514	catalase
	RD2015_RS00750	-0.935645	1.05385	-0.118203	hydrogen peroxide-inducible genes activator
	RD2015_RS00755	1.02006	-0.0413964	-0.978659	3-methyl-2-oxobutanoate hydroxymethyltransferase
	RD2015_RS00760	1.15454	-0.560516	-0.594023	pantoate--beta-alanine ligase
	RD2015_RS00765	1.13927	-0.406676	-0.732589	ATP-dependent DNA helicase RecG
	RD2015_RS00770	0.741925	0.395301	-1.13723	tRNA preQ1(34) S-adenosylmethionine ribosyltransferase-isomerase QueA
	RD2015_RS00775	1.01691	-0.98219	-0.0347159	PEP-CTERM sorting domain-containing protein
	RD2015_RS00780	1.14561	-0.698041	-0.447568	IS3 family transposase
	RD2015_RS00790	0.956489	0.0819762	-1.03846	argininosuccinate synthase
	RD2015_RS00795	-0.924925	1.06112	-0.13619	YigZ family protein
	RD2015_RS00800	1.00077	-0.00153831	-0.99923	tRNA-guanine(34) transglycosylase
	RD2015_RS00805	-0.770732	-0.359268	1.13	alpha/beta hydrolase
	RD2015_RS00810	0.881302	-1.08678	0.205476	MarR family transcriptional regulator
	RD2015_RS00815	-1.15381	0.537628	0.616182	hypothetical protein
	RD2015_RS00820	-1.14595	0.695884	0.450061	hypothetical protein
	RD2015_RS00825	-1.1537	0.618427	0.535276	hypothetical protein
	RD2015_RS00830	-0.618217	1.15371	-0.535496	MFS transporter
	RD2015_RS00835	-1.13192	0.763608	0.368314	hypothetical protein
	RD2015_RS00840	0.948912	0.0953458	-1.04426	hypothetical protein
	RD2015_RS00845	-1.01452	0.0296974	0.984821	hypothetical protein
	RD2015_RS00850	-1.14543	0.699153	0.44628	XRE family transcriptional regulator
	RD2015_RS00855	-1.10628	0.266582	0.839694	type II toxin-antitoxin system RelE/ParE family toxin
	RD2015_RS00860	-0.999808	1.00019	-0.000383648	hypothetical protein
	RD2015_RS00865	-0.580226	1.1547	-0.57447	CPBP family intramembrane metalloprotease
	RD2015_RS00870	1.04657	-0.945798	-0.100773	LysR family transcriptional regulator
	RD2015_RS00875	-1.15447	0.557444	0.597031	NAD(P)-dependent oxidoreductase
	RD2015_RS00880	-0.47739	1.14923	-0.67184	23S rRNA (adenine(2030)-N(6))-methyltransferase RlmJ
	RD2015_RS00885	-1.1065	0.839159	0.26734	hypothetical protein
	RD2015_RS00890	0.611664	0.542342	-1.15401	alkene reductase
	RD2015_RS00895	0.325985	0.79633	-1.12232	MOSC domain-containing protein
	RD2015_RS00900	0.2076	-1.08751	0.879906	PAS domain S-box protein
	RD2015_RS00905	-0.838775	1.10666	-0.267885	voltage-gated chloride channel protein
	RD2015_RS00910	1.0673	-0.915291	-0.152012	hybrid sensor histidine kinase/response regulator
	RD2015_RS00915	-1.10115	0.85157	0.249583	PEP-CTERM sorting domain-containing protein
	RD2015_RS00920	-1.13683	0.743661	0.39317	N-acetyltransferase
	RD2015_RS00925	-0.225644	1.09354	-0.867899	LysR family transcriptional regulator
	RD2015_RS00930	-1.08744	0.207404	0.880035	oxidoreductase
	RD2015_RS00935	1.15248	-0.514258	-0.638222	DUF2059 domain-containing protein
	RD2015_RS00940	-0.233383	-0.86267	1.09605	histidine phosphatase family protein
	RD2015_RS00945	-0.917896	-0.147764	1.06566	hypothetical protein
	RD2015_RS00950	-1.00692	0.0139911	0.992931	hypothetical protein
	RD2015_RS00955	-1.14968	0.481738	0.667947	MoxR family ATPase
	RD2015_RS00960	-1.15414	0.608332	0.545804	hypothetical protein
	RD2015_RS00965	0.978263	-1.0204	0.0421408	phosphoenolpyruvate carboxykinase (GTP)
	RD2015_RS00970	1.14795	-0.465965	-0.68198	hypothetical protein
	RD2015_RS00975	-0.319049	1.12059	-0.801546	YecA family protein
	RD2015_RS00980	-1.14891	0.67446	0.474452	metallophosphoesterase
	RD2015_RS00985	-0.958967	1.03652	-0.0775498	universal stress protein
	RD2015_RS00990	-1.13834	0.401453	0.736891	hypothetical protein
	RD2015_RS00995	0.266951	0.839434	-1.10639	hypothetical protein
	RD2015_RS01000	1.15288	-0.520308	-0.632572	transcriptional regulator ArgP
	RD2015_RS01005	-0.24358	-0.855708	1.09929	amino acid transporter
	RD2015_RS01010	-0.873718	-0.216947	1.09067	D-amino acid dehydrogenase
	RD2015_RS01015	1.14606	-0.695151	-0.450906	Hsp70 family protein
	RD2015_RS01020	-0.331514	1.12366	-0.792144	YecA family protein
	RD2015_RS01025	-0.981946	-0.0351802	1.01713	LysR family transcriptional regulator
	RD2015_RS01030	-1.12436	0.789926	0.334429	methylmalonate-semialdehyde dehydrogenase (CoA acylating)
	RD2015_RS01035	-0.554914	1.15441	-0.5995	hypothetical protein
	RD2015_RS01040	-1.15422	0.605845	0.548379	GGDEF domain-containing protein
	RD2015_RS01045	-1.04892	0.10633	0.942586	sensor domain-containing diguanylate cyclase
	RD2015_RS01055	1.13672	-0.392599	-0.744126	FAA hydrolase family protein
	RD2015_RS01060	1.1547	-0.575325	-0.579373	nicotinate-nucleotide diphosphorylase (carboxylating)
	RD2015_RS01065	-0.451407	-0.694717	1.14612	GntR family transcriptional regulator
	RD2015_RS01070	-1.14649	0.692273	0.454219	amino acid ABC transporter substrate-binding protein
	RD2015_RS01075	-0.932707	-0.123175	1.05588	amino acid ABC transporter permease
	RD2015_RS01080	-0.995975	-0.00800131	1.00398	amino acid ABC transporter permease
	RD2015_RS01085	-0.902915	-0.171887	1.0748	amino acid ABC transporter ATP-binding protein
	RD2015_RS01090	0.856465	0.242476	-1.09894	peptidase
	RD2015_RS01095	-0.828781	1.1107	-0.281915	transglutaminase family protein
	RD2015_RS01100	-0.830244	1.11012	-0.279876	alpha-E domain-containing protein
	RD2015_RS01105	-1.14476	0.703328	0.44143	circularly permuted type 2 ATP-grasp protein
	RD2015_RS01110	-0.659313	1.15062	-0.491306	PAS domain S-box protein
	RD2015_RS01115	-0.752073	1.13484	-0.382772	ModE family transcriptional regulator
	RD2015_RS01120	-0.895683	1.07896	-0.18328	hypothetical protein
	RD2015_RS01125	0.478356	0.670976	-1.14933	YeeE/YedE
	RD2015_RS01130	-1.13495	0.751647	0.383301	transcriptional regulator
	RD2015_RS01135	-0.67251	-0.476639	1.14915	MBL fold metallo-hydrolase
	RD2015_RS01140	0.373947	-1.13308	0.759136	molybdate ABC transporter substrate-binding protein
	RD2015_RS01145	0.726933	-1.14043	0.413499	molybdate ABC transporter permease subunit
	RD2015_RS01150	0.084476	-1.03956	0.955082	ABC transporter ATP-binding protein
	RD2015_RS01155	-1.14586	0.449429	0.696431	SDR family NAD(P)-dependent oxidoreductase
	RD2015_RS01160	0.948529	-1.04454	0.0960159	AraC family transcriptional regulator
	RD2015_RS01165	-0.852241	-0.248612	1.10085	aldo/keto reductase
	RD2015_RS01170	0.896798	-1.07833	0.181534	hypothetical protein
	RD2015_RS01175	0.584989	-1.15467	0.569678	hypothetical protein
	RD2015_RS01185	1.1541	-0.544749	-0.609349	cytochrome c5 family protein
	RD2015_RS01190	1.15421	-0.548109	-0.606106	DUF2946 domain-containing protein
	RD2015_RS01195	1.14136	-0.722267	-0.419089	alpha/beta hydrolase
	RD2015_RS01200	1.13645	-0.391127	-0.745322	DUF4440 domain-containing protein
	RD2015_RS01205	1.02554	-0.0532115	-0.972332	zinc-finger domain-containing protein
	RD2015_RS01210	1.15133	-0.652068	-0.499258	branched-chain amino acid transaminase
	RD2015_RS01215	0.880516	0.206672	-1.08719	hypothetical protein
	RD2015_RS01220	-1.01949	0.979302	0.0401836	DNA repair protein RadA
	RD2015_RS01225	1.1542	-0.606525	-0.547676	threonine transporter RhtB
	RD2015_RS01230	1.06745	-0.915055	-0.152396	EamA/RhaT family transporter
	RD2015_RS01235	1.03377	-0.96241	-0.0713575	hypothetical protein
	RD2015_RS01240	-0.571045	1.15468	-0.583633	aminoacyl-tRNA hydrolase
	RD2015_RS01245	-0.513662	1.15244	-0.638777	alanine racemase
	RD2015_RS01250	0.936938	0.116006	-1.05294	lysophospholipid transporter LplT
	RD2015_RS01255	1.1527	-0.635131	-0.517573	hypothetical protein
	RD2015_RS01260	1.15467	-0.584611	-0.570059	EamA family transporter
	RD2015_RS01265	-1.15119	0.653466	0.497728	glutathione peroxidase
	RD2015_RS01270	0.0724405	-1.03425	0.96181	antibiotic biosynthesis monooxygenase
	RD2015_RS01275	-0.877355	1.08882	-0.211465	hypothetical protein
	RD2015_RS01280	-1.15007	0.485599	0.664474	PaaI family thioesterase
	RD2015_RS01285	0.793096	0.330259	-1.12336	aspartate/tyrosine/aromatic aminotransferase
	RD2015_RS01290	-0.72419	-0.41679	1.14098	D-amino acid dehydrogenase
	RD2015_RS01295	-0.967461	-0.0621761	1.02964	LD-carboxypeptidase
	RD2015_RS01300	-1.06662	0.150243	0.916378	2OG-Fe(II) oxygenase
	RD2015_RS01305	-0.910074	1.07052	-0.160449	hypothetical protein
	RD2015_RS01310	-1.15275	0.634524	0.518223	protein kinase
	RD2015_RS01315	-1.15446	0.556997	0.597467	hypothetical protein
	RD2015_RS01320	-0.72493	1.14083	-0.415904	serine protease
	RD2015_RS01325	-1.05311	0.936701	0.116409	hypothetical protein
	RD2015_RS01330	-0.998096	1.00189	-0.00379786	MFS transporter
	RD2015_RS01335	-0.966272	1.03062	-0.064348	TonB-dependent receptor
	RD2015_RS01340	-0.975391	1.02291	-0.0475232	hypothetical protein
	RD2015_RS01345	-0.678688	1.14838	-0.46969	D-alanyl-D-alanine carboxypeptidase/D-alanyl-D-alanine-endopeptidase
	RD2015_RS01350	-1.12864	0.775583	0.353055	DUF3857 domain-containing protein
	RD2015_RS01355	-1.14831	0.469123	0.679191	LD-carboxypeptidase
	RD2015_RS01360	-1.15251	0.637768	0.514746	D-alanyl-D-alanine dipeptidase
	RD2015_RS01365	-1.15117	0.497468	0.653704	transcriptional regulator
	RD2015_RS01370	-1.13834	0.736899	0.401443	ABC transporter substrate-binding protein
	RD2015_RS01375	-1.04598	0.0993854	0.946596	dipeptide ABC transporter ATP-binding protein
	RD2015_RS01380	-0.346136	-0.780946	1.12708	ABC transporter ATP-binding protein
	RD2015_RS01385	0.202579	-1.08578	0.883201	peptide transporter
	RD2015_RS01390	-0.152625	-0.914914	1.06754	peptide ABC transporter permease
	RD2015_RS01395	-0.509776	-0.642383	1.15216	N-acetylmuramoyl-L-alanine amidase
	RD2015_RS01400	-0.799959	-0.321165	1.12112	hypothetical protein
	RD2015_RS01405	-0.559414	1.15452	-0.595103	TonB-dependent receptor
	RD2015_RS01410	-0.872685	-0.218497	1.09118	hypothetical protein
	RD2015_RS01415	-1.12857	0.352734	0.775833	MFS transporter
	RD2015_RS01420	-1.08917	0.212493	0.876675	N-acetylmuramic acid 6-phosphate etherase
	RD2015_RS01425	-0.877282	1.08886	-0.211577	hypothetical protein
	RD2015_RS01430	-1.15423	0.605622	0.54861	hypothetical protein
	RD2015_RS01435	1.02438	-0.0506857	-0.973693	hypothetical protein
	RD2015_RS01440	-1.12245	0.795928	0.326518	hypothetical protein
	RD2015_RS01445	0.178742	0.898576	-1.07732	MATE family efflux transporter
	RD2015_RS01450	-0.631811	1.15293	-0.52112	type II toxin-antitoxin system HipA family toxin
	RD2015_RS01455	1.14795	-0.681968	-0.465979	ABC transporter permease
	RD2015_RS01460	1.13878	-0.403881	-0.734895	ABC transporter permease
	RD2015_RS01465	1.13706	-0.394412	-0.74265	ABC transporter ATP-binding protein
	RD2015_RS01470	0.695878	0.450068	-1.14595	ABC transporter ATP-binding protein
	RD2015_RS01475	-0.116155	1.05301	-0.93685	ABC transporter substrate-binding protein
	RD2015_RS01480	1.15117	-0.497468	-0.653704	response regulator
	RD2015_RS01485	1.12817	-0.350935	-0.777231	penicillin acylase family protein
	RD2015_RS01490	-0.485574	1.15007	-0.664496	glutathione S-transferase family protein
	RD2015_RS01495	-1.15024	0.487339	0.662904	hypothetical protein
	RD2015_RS01500	-1.11232	0.287733	0.82459	XdhC family protein
	RD2015_RS01505	-1.14601	0.695465	0.450544	hypothetical protein
	RD2015_RS01510	1.15073	-0.492475	-0.658252	acyltransferase
	RD2015_RS01515	-0.491969	1.15068	-0.658712	YafY family transcriptional regulator
	RD2015_RS01520	-0.834969	1.10822	-0.273255	NAD(P)/FAD-dependent oxidoreductase
	RD2015_RS01525	-0.507617	1.152	-0.644381	hypothetical protein
	RD2015_RS01530	-0.75951	1.13299	-0.373477	glyoxalase
	RD2015_RS01535	0.147143	0.918276	-1.06542	insulinase family protein
	RD2015_RS01540	-0.516559	1.15264	-0.636078	insulinase family protein
	RD2015_RS01545	1.13632	-0.390458	-0.745864	UPF0016 domain-containing protein
	RD2015_RS01550	1.15005	-0.485318	-0.664727	glycerol kinase
	RD2015_RS01555	1.14457	-0.440114	-0.704457	DeoR/GlpR transcriptional regulator
	RD2015_RS01560	1.15258	-0.515725	-0.636855	glycerol-3-phosphate dehydrogenase
	RD2015_RS01565	1.15309	-0.523702	-0.629386	ABC transporter ATP-binding protein	RD2015_RS01565 ABC transporter ATP-binding protein
	RD2015_RS01570	1.15079	-0.657609	-0.493183	ABC transporter ATP-binding protein	RD2015_RS01570 ABC transporter ATP-binding protein
	RD2015_RS01575	1.15429	-0.550578	-0.603715	sugar ABC transporter permease
	RD2015_RS01580	1.15342	-0.62386	-0.529556	carbohydrate ABC transporter permease
	RD2015_RS01585	1.15319	-0.627687	-0.525506	hypothetical protein
	RD2015_RS01590	1.03011	-0.0632254	-0.966887	carbohydrate ABC transporter substrate-binding protein
	RD2015_RS01595	0.723283	-1.14116	0.417875	hypothetical protein
	RD2015_RS01600	0.423248	-1.14202	0.718777	hypothetical protein
	RD2015_RS01605	0.966748	0.0634803	-1.03023	hypothetical protein
	RD2015_RS01610	-0.0446923	-0.976905	1.0216	hypothetical protein
	RD2015_RS01615	1.15013	-0.663962	-0.486167	hypothetical protein
	RD2015_RS01620	1.12429	-0.790125	-0.334167	peptidase domain-containing ABC transporter
	RD2015_RS01625	-0.150527	1.06673	-0.916203	hypothetical protein
	RD2015_RS01630	1.0176	-0.0361837	-0.981417	serine/threonine protein kinase
	RD2015_RS01635	1.00177	-0.00354342	-0.998224	hypothetical protein
	RD2015_RS01640	-0.783513	-0.342805	1.12632	hypothetical protein
	RD2015_RS01645	-1.1047	0.843438	0.261259	hypothetical protein
	RD2015_RS01650	-1.09553	0.231767	0.863766	TonB-dependent receptor
	RD2015_RS01655	-1.00729	0.0147517	0.992543	hypothetical protein
	RD2015_RS01660	-1.12078	0.319775	0.801001	AraC family transcriptional regulator
	RD2015_RS01665	-0.968011	1.02918	-0.0611703	AraC family transcriptional regulator
	RD2015_RS01670	-0.882247	-0.204036	1.08628	EamA/RhaT family transporter
	RD2015_RS01675	-1.15365	0.619475	0.534175	hypothetical protein
	RD2015_RS01680	1.0611	-0.136152	-0.924948	peptidase S41
	RD2015_RS01685	0.29275	0.820952	-1.1137	CDP-diacylglycerol--serine O-phosphatidyltransferase
	RD2015_RS01690	-1.13115	0.766521	0.364626	PDZ domain-containing protein
	RD2015_RS01695	1.15426	-0.549529	-0.604732	hypothetical protein
	RD2015_RS01700	1.14145	-0.721793	-0.419656	HprK-related kinase A
	RD2015_RS01705	-0.438172	-0.706119	1.14429	HPr-rel-A system PqqD family peptide chaperone
	RD2015_RS01710	-0.83718	-0.270139	1.10732	hypothetical protein
	RD2015_RS01715	-1.09019	0.215543	0.874652	hypothetical protein
	RD2015_RS01720	0.826921	-1.11142	0.284501	ABC transporter ATP-binding protein
	RD2015_RS01725	-1.11319	0.822317	0.290872	glycine/betaine ABC transporter
	RD2015_RS01730	1.01423	-0.0290858	-0.98514	alkaline phosphatase family protein
	RD2015_RS01735	-0.771319	1.12984	-0.358518	glycolate oxidase iron-sulfur subunit
	RD2015_RS01740	-1.13122	0.766254	0.364965	glycolate oxidase subunit GlcE
	RD2015_RS01745	-0.8249	1.1122	-0.287303	FAD-binding protein
	RD2015_RS01750	-1.07708	0.898989	0.178091	hypothetical protein
	RD2015_RS01755	-0.446541	1.14547	-0.698928	hypothetical protein
	RD2015_RS01760	1.00038	-0.999615	-0.000769466	hypothetical protein
	RD2015_RS01765	-1.12758	0.779249	0.348331	TraB/GumN family protein
	RD2015_RS01770	-1.12942	0.77281	0.356612	ATPase
	RD2015_RS01775	-1.06339	0.921434	0.141959	DUF3567 domain-containing protein
	RD2015_RS01780	1.1529	-0.632306	-0.520592	hypothetical protein
	RD2015_RS01785	-0.705253	1.14444	-0.439184	DUF4197 domain-containing protein
	RD2015_RS01790	0.70955	0.434151	-1.1437	5-methyltetrahydrofolate--homocysteine methyltransferase
	RD2015_RS01795	-0.316666	1.11999	-0.803328	hypothetical protein
	RD2015_RS01800	1.15406	-0.54375	-0.610311	methionine synthase
	RD2015_RS01805	0.703554	0.441166	-1.14472	glycine zipper 2TM domain-containing protein
	RD2015_RS01810	-1.13735	0.741361	0.395992	dioxygenase
	RD2015_RS01815	0.815089	-1.11587	0.300779	MipA/OmpV family protein
	RD2015_RS01820	1.13428	-0.75436	-0.379924	DNA-binding response regulator
	RD2015_RS01825	1.14877	-0.675603	-0.473167	HAMP domain-containing protein
	RD2015_RS01830	-0.683888	-0.4638	1.14769	ATP-binding protein
	RD2015_RS01835	-0.935139	1.0542	-0.119061	hypothetical protein
	RD2015_RS01840	-1.06167	0.137584	0.924084	hypothetical protein
	RD2015_RS01845	-1.14337	0.43197	0.711405	hypothetical protein
	RD2015_RS01850	-1.15386	0.538812	0.615049	hypothetical protein
	RD2015_RS01855	-1.01852	0.038139	0.980385	hypothetical protein
	RD2015_RS01860	-1.12037	0.318163	0.802209	MFS transporter
	RD2015_RS01865	0.0370651	0.980952	-1.01802	LysR family transcriptional regulator
	RD2015_RS01870	-1.11216	0.825016	0.287143	hypothetical protein
	RD2015_RS01875	0.991101	0.0175659	-1.00867	DUF1272 domain-containing protein
	RD2015_RS01880	-1.15427	0.549971	0.604304	sugar-binding protein
	RD2015_RS01885	0.634103	0.518673	-1.15278	hypothetical protein
	RD2015_RS01890	1.01711	-0.0351564	-0.981958	SWIM zinc finger family protein
	RD2015_RS01895	1.15354	-0.621524	-0.532019	hypothetical protein
	RD2015_RS01900	0.916282	0.150398	-1.06668	ATPase
	RD2015_RS01905	1.03741	-0.0795761	-0.957835	hypothetical protein
	RD2015_RS01910	0.300523	0.815277	-1.1158	VWA domain-containing protein
	RD2015_RS01915	1.14818	-0.467995	-0.680188	HU family DNA-binding protein
	RD2015_RS01920	-0.770182	-0.35997	1.13015	hypothetical protein
	RD2015_RS01925	-1.1424	0.425616	0.716782	hypothetical protein
	RD2015_RS01930	-1.04926	0.107138	0.942117	P-II family nitrogen regulator
	RD2015_RS01935	-0.67644	-0.472226	1.14867	ammonia channel protein
	RD2015_RS01940	0.393798	0.74315	-1.13695	glutamate--cysteine ligase
	RD2015_RS01945	-1.13638	0.745611	0.390771	hypothetical protein
	RD2015_RS01950	0.42916	-1.14295	0.713787	hypothetical protein
	RD2015_RS01955	0.462657	-1.14755	0.684893	hypothetical protein
	RD2015_RS01960	1.08123	-0.891619	-0.189613	potassium transporter Kup
	RD2015_RS01965	1.12493	-0.788083	-0.336844	hypothetical protein
	RD2015_RS01970	-0.893798	-0.186223	1.08002	glutathione synthase
	RD2015_RS01975	-1.15266	0.516918	0.635743	S-formylglutathione hydrolase
	RD2015_RS01980	-1.06909	0.91241	0.156683	flavin-dependent oxidoreductase
	RD2015_RS01985	-1.08804	0.878875	0.209165	MarR family transcriptional regulator
	RD2015_RS01990	-1.10468	0.843469	0.261215	hypothetical protein
	RD2015_RS01995	-0.664749	1.15004	-0.485294	ABC transporter ATP-binding protein
	RD2015_RS02000	-1.08259	0.88914	0.193452	hypothetical protein
	RD2015_RS02005	-1.14421	0.437643	0.706571	PLP-dependent aminotransferase family protein
	RD2015_RS02010	-0.575623	-0.579076	1.1547	PLP-dependent aminotransferase family protein
	RD2015_RS02015	0.351925	0.776462	-1.12839	PhzF family phenazine biosynthesis protein
	RD2015_RS02020	0.715428	-1.14265	0.42722	VOC family protein
	RD2015_RS02025	1.13019	-0.36015	-0.77004	hypothetical protein
	RD2015_RS02030	-1.13562	0.386786	0.748837	N-acetyltransferase
	RD2015_RS02035	-1.1533	0.625838	0.527465	SMP-30/gluconolactonase/LRE family protein
	RD2015_RS02040	1.07684	-0.899401	-0.177443	ATP synthase subunit I
	RD2015_RS02045	1.15322	-0.627187	-0.526036	F0F1 ATP synthase subunit A
	RD2015_RS02050	1.15463	-0.588624	-0.566003	F0F1 ATP synthase subunit C
	RD2015_RS02055	1.15469	-0.572775	-0.581914	F0F1 ATP synthase subunit B
	RD2015_RS02060	1.15173	-0.504196	-0.647535	F0F1 ATP synthase subunit delta
	RD2015_RS02065	1.15263	-0.636194	-0.516434	F0F1 ATP synthase subunit alpha
	RD2015_RS02070	1.15395	-0.61305	-0.540899	F0F1 ATP synthase subunit gamma
	RD2015_RS02075	1.14349	-0.432761	-0.710733	F0F1 ATP synthase subunit beta
	RD2015_RS02080	1.13093	-0.363606	-0.767325	F0F1 ATP synthase subunit epsilon
	RD2015_RS02085	1.10295	-0.255456	-0.847493	hypothetical protein
	RD2015_RS02090	1.14983	-0.666686	-0.483142	DUF4810 domain-containing protein
	RD2015_RS02095	1.11197	-0.286466	-0.825505	hypothetical protein
	RD2015_RS02100	1.11019	-0.280129	-0.830062	D-hexose-6-phosphate mutarotase
	RD2015_RS02105	-1.08139	0.891339	0.190048	polyphosphate kinase 2
	RD2015_RS02110	-1.12011	0.802988	0.317122	hypothetical protein
	RD2015_RS02115	-0.25675	1.10334	-0.846591	hypothetical protein
	RD2015_RS02120	-0.344437	1.12669	-0.782256	LemA family protein
	RD2015_RS02125	-0.427667	1.14272	-0.715051	uroporphyrinogen decarboxylase
	RD2015_RS02130	-1.02515	0.0523607	0.972791	primosomal protein N'
	RD2015_RS02135	-1.1469	0.689476	0.457426	sensor domain-containing diguanylate cyclase
	RD2015_RS02140	-1.15046	0.48963	0.660833	hypothetical protein
	RD2015_RS02150	-1.14055	0.414199	0.726351	KR domain-containing protein
	RD2015_RS02155	1.10152	-0.85075	-0.250767	LysR family transcriptional regulator
	RD2015_RS02160	-1.1542	0.547763	0.606441	LysR family transcriptional regulator
	RD2015_RS02165	-1.13374	0.756531	0.377212	hypothetical protein
	RD2015_RS02170	-0.457745	-0.689197	1.14694	glutathione S-transferase
	RD2015_RS02175	-1.00634	0.0128005	0.993538	response regulator
	RD2015_RS02180	-0.866888	1.09403	-0.227146	helix-turn-helix domain-containing protein
	RD2015_RS02185	-0.151541	1.06712	-0.91558	metalloprotease
	RD2015_RS02190	0.621829	0.531699	-1.15353	S9 family peptidase
	RD2015_RS02195	0.580032	0.574664	-1.1547	hypothetical protein
	RD2015_RS02200	-1.04871	0.105843	0.942869	hypothetical protein
	RD2015_RS02205	-0.981576	1.01746	-0.0358821	hypothetical protein
	RD2015_RS02210	-1.0535	0.117356	0.936144	DUF1304 domain-containing protein
	RD2015_RS02215	1.10625	-0.266482	-0.839765	ATP-dependent DNA helicase Rep
	RD2015_RS02220	0.518669	0.634106	-1.15278	lysoplasmalogenase
	RD2015_RS02225	0.940917	0.109203	-1.05012	hypothetical protein
	RD2015_RS02230	-0.749858	1.13538	-0.385521	DNA-binding response regulator
	RD2015_RS02235	-0.780591	1.12719	-0.346596	hypothetical protein
	RD2015_RS02240	-1.01356	0.0276943	0.985865	histidine kinase
	RD2015_RS02245	1.02817	-0.05894	-0.969226	polyisoprenoid-binding protein
	RD2015_RS02250	0.787179	0.338027	-1.12521	YceI family protein
	RD2015_RS02255	0.39727	0.740318	-1.13759	cytochrome b
	RD2015_RS02260	-1.14684	0.689876	0.456968	PAS domain S-box protein
	RD2015_RS02265	-1.14806	0.681092	0.466973	PAS domain-containing protein
	RD2015_RS02270	1.11723	-0.811286	-0.305948	sensor histidine kinase
	RD2015_RS02275	1.06	-0.926613	-0.133385	response regulator
	RD2015_RS02280	0.7274	-1.14034	0.412939	hypothetical protein
	RD2015_RS02285	0.701924	-1.14499	0.443064	hypothetical protein
	RD2015_RS02290	1.11692	-0.812178	-0.304739	CYTH domain-containing protein
	RD2015_RS02295	1.07394	-0.169559	-0.904381	DUF2167 domain-containing protein
	RD2015_RS02300	-1.1266	0.344035	0.782566	indolepyruvate ferredoxin oxidoreductase family protein
	RD2015_RS02305	-0.0404258	1.0196	-0.979174	Lrp/AsnC family transcriptional regulator
	RD2015_RS02310	0.771811	0.357889	-1.1297	serine protease
	RD2015_RS02315	-0.980713	1.01823	-0.0375175	hypothetical protein
	RD2015_RS02320	-1.14617	0.694442	0.451723	class I SAM-dependent methyltransferase
	RD2015_RS02325	-1.07401	0.904256	0.169757	hypothetical protein
	RD2015_RS02330	-0.682185	1.14792	-0.465733	DNA-binding response regulator
	RD2015_RS02335	-1.15323	0.526089	0.627137	ShlB/FhaC/HecB family hemolysin secretion/activation protein
	RD2015_RS02340	-0.623869	-0.529547	1.15342	filamentous hemagglutinin N-terminal domain-containing protein
	RD2015_RS02345	-1.03283	0.96357	0.0692597	hypothetical protein
	RD2015_RS02350	-0.979005	1.01975	-0.0407452	hypothetical protein
	RD2015_RS02355	-1.15073	0.658238	0.49249	acyl carrier protein
	RD2015_RS02360	-1.15387	0.614801	0.539071	hypothetical protein
	RD2015_RS02365	-0.787242	1.12519	-0.337944	hypothetical protein
	RD2015_RS02370	-0.880408	1.08724	-0.206837	hypothetical protein
	RD2015_RS02375	-1.13409	0.755142	0.378948	hypothetical protein
	RD2015_RS02380	-0.912908	1.06878	-0.155876	hypothetical protein
	RD2015_RS02385	-1.02838	0.968972	0.0594077	hypothetical protein
	RD2015_RS02390	-1.15465	0.586589	0.568062	hypothetical protein
	RD2015_RS02395	-0.865136	1.09488	-0.229741	hypothetical protein
	RD2015_RS02400	-1.14316	0.43055	0.71261	DUF4332 domain-containing protein
	RD2015_RS02405	-1.14698	0.458065	0.688917	hypothetical protein
	RD2015_RS02410	-0.895302	-0.183875	1.07918	hypothetical protein
	RD2015_RS02415	-1.13903	0.733727	0.405298	hypothetical protein
	RD2015_RS02420	-1.07605	0.175272	0.900777	EamA family transporter
	RD2015_RS02425	-1.1477	0.463918	0.683784	hypothetical protein
	RD2015_RS02430	-1.12754	0.779377	0.348165	hypothetical protein
	RD2015_RS02435	-1.0902	0.215565	0.874637	hypothetical protein
	RD2015_RS02440	-1.0684	0.913533	0.154866	methylglyoxal synthase
	RD2015_RS02445	-1.06363	0.921072	0.142556	aminopeptidase
	RD2015_RS02450	0.486935	0.663268	-1.1502	dienelactone hydrolase family protein
	RD2015_RS02455	-0.759795	-0.373119	1.13291	DUF2157 domain-containing protein
	RD2015_RS02460	0.828166	0.282771	-1.11094	DUF4401 domain-containing protein
	RD2015_RS02465	0.381583	-1.13461	0.753028	hypothetical protein
	RD2015_RS02470	0.867711	0.225924	-1.09363	nucleotidyltransferase domain-containing protein
	RD2015_RS02475	-0.794318	1.12296	-0.328647	hypothetical protein
	RD2015_RS02480	-0.757685	1.13345	-0.375767	recombinase
	RD2015_RS02485	-1.0838	0.886907	0.196895	Co2+/Mg2+ efflux protein ApaG
	RD2015_RS02490	-0.991526	1.00826	-0.0167374	hypothetical protein
	RD2015_RS02495	-0.732423	1.1393	-0.406878	ribulose-phosphate 3-epimerase
	RD2015_RS02500	-1.1433	0.431478	0.711823	hypothetical protein
	RD2015_RS02505	-1.15281	0.519157	0.63365	AcrB/AcrD/AcrF family protein
	RD2015_RS02510	-1.06426	0.920084	0.14418	efflux RND transporter periplasmic adaptor subunit
	RD2015_RS02515	0.46253	-1.14753	0.685005	pseudouridine-5'-phosphate glycosidase
	RD2015_RS02520	-0.729926	1.13982	-0.409896	hypothetical protein
	RD2015_RS02525	-1.08295	0.194468	0.888482	PAS domain S-box protein
	RD2015_RS02530	-1.15053	0.490387	0.660147	aldehyde dehydrogenase
	RD2015_RS02535	-0.954802	-0.0849727	1.03978	hypothetical protein
	RD2015_RS02540	0.900519	-1.0762	0.175679	divalent metal cation transporter
	RD2015_RS02545	0.861956	-1.09639	0.234435	hypothetical protein
	RD2015_RS02550	-1.1527	0.517539	0.635162	type I methionyl aminopeptidase
	RD2015_RS02555	-1.14681	0.690124	0.456685	phosphoglycolate phosphatase
	RD2015_RS02560	-0.941662	1.04958	-0.107922	hypothetical protein
	RD2015_RS02565	1.11751	-0.810495	-0.307018	anthranilate synthase component I
	RD2015_RS02570	1.13278	-0.760298	-0.372487	type 1 glutamine amidotransferase
	RD2015_RS02575	1.10333	-0.846629	-0.256696	low-specificity L-threonine aldolase
	RD2015_RS02580	1.12055	-0.318886	-0.801667	anthranilate phosphoribosyltransferase
	RD2015_RS02585	1.13359	-0.37643	-0.757156	indole-3-glycerol phosphate synthase TrpC
	RD2015_RS02590	0.822704	0.290337	-1.11304	uracil-DNA glycosylase
	RD2015_RS02595	-1.11388	0.820475	0.293406	hypothetical protein
	RD2015_RS02600	0.211054	-1.08868	0.877627	GntR family transcriptional regulator
	RD2015_RS02605	0.932135	0.124138	-1.05627	N-acetylglucosamine-6-phosphate deacetylase
	RD2015_RS02610	1.10137	-0.250285	-0.851084	SIS domain-containing protein
	RD2015_RS02615	0.644375	-1.152	0.507623	beta-N-acetylhexosaminidase
	RD2015_RS02620	-1.11028	0.829834	0.280448	MFS transporter
	RD2015_RS02625	-1.01255	0.0255944	0.986957	hypothetical protein
	RD2015_RS02630	-0.7591	-0.373992	1.13309	DUF1624 domain-containing protein
	RD2015_RS02635	-1.0547	0.934422	0.120277	TonB-dependent receptor
	RD2015_RS02655	1.13524	-0.3848	-0.750439	elongation factor Tu
	RD2015_RS02665	1.12688	-0.78163	-0.34525	preprotein translocase subunit SecE
	RD2015_RS02670	1.15296	-0.631394	-0.521564	transcription termination/antitermination protein NusG
	RD2015_RS02675	1.15168	-0.503513	-0.648163	50S ribosomal protein L11
	RD2015_RS02680	1.15188	-0.506045	-0.645832	50S ribosomal protein L1
	RD2015_RS02685	1.1264	-0.343182	-0.783223	50S ribosomal protein L10
	RD2015_RS02690	1.05274	-0.115513	-0.937227	50S ribosomal protein L7/L12
	RD2015_RS02695	1.15464	-0.566825	-0.587812	DNA-directed RNA polymerase subunit beta
	RD2015_RS02700	1.08064	-0.187954	-0.892687	DNA-directed RNA polymerase subunit beta'
	RD2015_RS02705	-1.07717	0.178328	0.898839	PIN domain-containing protein
	RD2015_RS02710	1.15447	-0.557218	-0.597251	30S ribosomal protein S12
	RD2015_RS02715	0.983207	0.0327794	-1.01599	30S ribosomal protein S7
	RD2015_RS02720	1.15023	-0.487199	-0.66303	elongation factor G
	RD2015_RS02725	1.13279	-0.372528	-0.760265	elongation factor Tu
	RD2015_RS02730	1.05502	-0.121072	-0.933952	30S ribosomal protein S10
	RD2015_RS02735	1.15365	-0.619513	-0.534134	50S ribosomal protein L3
	RD2015_RS02740	1.15052	-0.490221	-0.660297	50S ribosomal protein L4
	RD2015_RS02745	1.15092	-0.494584	-0.656334	50S ribosomal protein L23
	RD2015_RS02750	1.14287	-0.428654	-0.714216	50S ribosomal protein L2
	RD2015_RS02755	1.09444	-0.22839	-0.866049	30S ribosomal protein S19
	RD2015_RS02760	1.13221	-0.369717	-0.762497	50S ribosomal protein L22
	RD2015_RS02765	1.15468	-0.583618	-0.57106	30S ribosomal protein S3
	RD2015_RS02770	1.12766	-0.348683	-0.778976	50S ribosomal protein L16
	RD2015_RS02775	1.10421	-0.259631	-0.844579	50S ribosomal protein L29
	RD2015_RS02780	1.0673	-0.152005	-0.915295	30S ribosomal protein S17
	RD2015_RS02785	0.962511	0.0711756	-1.03369	peroxiredoxin
	RD2015_RS02790	1.14508	-0.701358	-0.443722	50S ribosomal protein L14
	RD2015_RS02795	1.15094	-0.65607	-0.494874	50S ribosomal protein L24	RD2015_RS02795 50S ribosomal protein L24
	RD2015_RS02800	1.13257	-0.761133	-0.371436	50S ribosomal protein L5
	RD2015_RS02805	1.00452	-0.00910034	-0.995419	30S ribosomal protein S14
	RD2015_RS02810	1.15011	-0.485954	-0.664154	30S ribosomal protein S8
	RD2015_RS02815	1.15376	-0.536487	-0.617271	50S ribosomal protein L6
	RD2015_RS02820	1.15039	-0.661547	-0.48884	50S ribosomal protein L18	RD2015_RS02820 50S ribosomal protein L18
	RD2015_RS02825	1.15147	-0.50094	-0.650527	30S ribosomal protein S5
	RD2015_RS02830	1.14678	-0.456497	-0.690287	50S ribosomal protein L30	RD2015_RS02830 50S ribosomal protein L30
	RD2015_RS02835	1.14333	-0.431668	-0.711661	50S ribosomal protein L15	RD2015_RS02835 50S ribosomal protein L15
	RD2015_RS02840	1.15462	-0.565341	-0.589277	preprotein translocase subunit SecY
	RD2015_RS02845	1.15252	-0.514762	-0.637753	translation initiation factor IF-1
	RD2015_RS02850	1.11958	-0.315052	-0.804533	50S ribosomal protein L36
	RD2015_RS02855	1.09955	-0.244427	-0.855125	30S ribosomal protein S13
	RD2015_RS02860	1.1033	-0.256604	-0.846693	30S ribosomal protein S11
	RD2015_RS02865	1.15382	-0.615913	-0.537909	30S ribosomal protein S4
	RD2015_RS02870	1.15231	-0.640444	-0.511868	DNA-directed RNA polymerase subunit alpha
	RD2015_RS02875	1.1267	-0.344452	-0.782245	50S ribosomal protein L17	RD2015_RS02875 50S ribosomal protein L17
	RD2015_RS02880	1.07619	-0.900541	-0.175645	protein-disulfide reductase DsbD
	RD2015_RS02895	0.532886	-1.15359	0.620701	selenide, water dikinase SelD
	RD2015_RS02900	0.925243	0.135663	-1.06091	DTW domain-containing protein
	RD2015_RS02905	1.04455	-0.948525	-0.096023	hypothetical protein
	RD2015_RS02910	-0.503191	1.15165	-0.64846	hypothetical protein
	RD2015_RS02915	-0.393808	1.13695	-0.743142	thymidine kinase
	RD2015_RS02920	1.15359	-0.620645	-0.532945	hypothetical protein
	RD2015_RS02925	-1.03181	0.0669781	0.964827	hypothetical protein
	RD2015_RS02930	-1.0024	0.997581	0.00482078	enoyl-CoA hydratase/isomerase family protein
	RD2015_RS02935	-0.64656	1.15181	-0.505255	branched-chain amino acid ABC transporter permease
	RD2015_RS02940	-0.698907	1.14547	-0.446566	metal-dependent hydrolase
	RD2015_RS02945	-0.900521	1.0762	-0.175677	ABC transporter ATP-binding protein
	RD2015_RS02950	-0.871751	1.09165	-0.219897	HDOD domain-containing protein
	RD2015_RS02955	0.368946	0.763108	-1.13205	hypothetical protein
	RD2015_RS02960	-0.782067	1.12675	-0.344683	hypothetical protein
	RD2015_RS02965	-0.895507	1.07906	-0.183555	GntR family transcriptional regulator
	RD2015_RS02970	1.13154	-0.366489	-0.765051	preprotein translocase subunit YajC
	RD2015_RS02975	1.15267	-0.517011	-0.635656	protein translocase subunit SecD
	RD2015_RS02980	1.13618	-0.389714	-0.746468	protein translocase subunit SecF
	RD2015_RS02985	0.288503	0.824033	-1.11254	DUF1631 domain-containing protein
	RD2015_RS02990	0.600502	0.553885	-1.15439	DUF494 domain-containing protein
	RD2015_RS02995	1.14494	-0.702187	-0.442758	DNA-protecting protein DprA
	RD2015_RS03000	1.14844	-0.470254	-0.678189	LysM peptidoglycan-binding domain-containing protein
	RD2015_RS03005	-0.924626	1.06131	-0.136686	peptide deformylase
	RD2015_RS03010	-1.14847	0.47047	0.677997	methionyl-tRNA formyltransferase
	RD2015_RS03015	-1.15375	0.61738	0.536373	zinc metalloprotease HtpX
	RD2015_RS03020	-1.13336	0.375291	0.758065	hypothetical protein
	RD2015_RS03025	-0.912918	1.06878	-0.15586	DUF2807 domain-containing protein
	RD2015_RS03030	0.60847	0.545661	-1.15413	branched-chain amino acid ABC transporter permease
	RD2015_RS03035	-0.895267	1.0792	-0.183929	AzlD domain-containing protein
	RD2015_RS03040	1.15425	-0.549099	-0.605148	phosphoglycerate kinase
	RD2015_RS03045	1.15386	-0.615097	-0.538762	phosphate ABC transporter substrate-binding protein PstS
	RD2015_RS03050	0.91038	0.159958	-1.07034	NADP-dependent malic enzyme
	RD2015_RS03055	1.05709	-0.126161	-0.930933	pyruvate kinase
	RD2015_RS03060	-1.12284	0.328145	0.794698	DUF4325 domain-containing protein
	RD2015_RS03065	0.616616	0.537173	-1.15379	fructose-bisphosphate aldolase class II
	RD2015_RS03070	1.1384	-0.736632	-0.401769	gamma-glutamylcyclotransferase
	RD2015_RS03075	1.10393	-0.845229	-0.258701	phosphoribosylaminoimidazolesuccinocarboxamide synthase
	RD2015_RS03080	1.1485	-0.677773	-0.470723	hypothetical protein
	RD2015_RS03085	0.301752	-1.11613	0.814375	ABC transporter ATP-binding protein
	RD2015_RS03090	-0.988679	1.01095	-0.02227	hypothetical protein
	RD2015_RS03095	0.111247	0.939725	-1.05097	hypothetical protein
	RD2015_RS03100	-1.13796	0.399325	0.738636	alkaline phosphatase family protein
	RD2015_RS03105	0.302684	-1.11637	0.81369	ABC transporter substrate-binding protein
	RD2015_RS03110	-1.00024	0.000482685	0.999759	hypothetical protein
	RD2015_RS03115	-1.15283	0.519445	0.63338	TonB-dependent receptor
	RD2015_RS03120	-1.14212	0.71826	0.423862	DeoR/GlpR transcriptional regulator
	RD2015_RS03125	-1.14303	0.429687	0.713341	co-chaperone YbbN
	RD2015_RS03130	-0.308542	-0.809368	1.11791	5-(carboxyamino)imidazole ribonucleotide mutase
	RD2015_RS03135	0.988106	0.023378	-1.01148	5-(carboxyamino)imidazole ribonucleotide synthase
	RD2015_RS03140	-0.895911	1.07883	-0.182923	threonylcarbamoyl-AMP synthase
	RD2015_RS03145	1.15326	-0.526639	-0.626618	hypothetical protein
	RD2015_RS03150	0.664634	0.485421	-1.15006	hypothetical protein
	RD2015_RS03155	0.714634	0.428159	-1.14279	OmpW family protein
	RD2015_RS03160	1.03868	-0.0824763	-0.956208	tRNA (adenosine(37)-N6)-threonylcarbamoyltransferase complex dimerization subunit type 1 TsaB
	RD2015_RS03165	-0.248434	1.1008	-0.852364	ribosomal-protein-alanine N-acetyltransferase
	RD2015_RS03170	-1.12539	0.786578	0.338812	hypothetical protein
	RD2015_RS03175	-0.655893	1.15096	-0.495068	PAS domain S-box protein
	RD2015_RS03180	0.567397	0.587247	-1.15464	SAM-dependent methyltransferase
	RD2015_RS03185	-1.11234	0.287809	0.824534	multifunctional CCA addition/repair protein
	RD2015_RS03190	-0.208541	-0.879286	1.08783	hypothetical protein
	RD2015_RS03195	0.996281	0.00739757	-1.00368	glutathione S-transferase family protein
	RD2015_RS03200	0.884615	0.200415	-1.08503	lytic transglycosylase
	RD2015_RS03205	-1.05239	0.937726	0.114663	5-formyltetrahydrofolate cyclo-ligase
	RD2015_RS03210	0.309628	0.808564	-1.11819	LysR family transcriptional regulator
	RD2015_RS03215	1.13717	-0.742196	-0.394969	DUF2917 domain-containing protein
	RD2015_RS03220	-0.546039	-0.608106	1.15414	hypothetical protein
	RD2015_RS03225	-1.12568	0.78561	0.340075	5-formyltetrahydrofolate cyclo-ligase
	RD2015_RS03230	-0.747182	1.13601	-0.388832	Xaa-Pro dipeptidase
	RD2015_RS03235	-1.13803	0.738317	0.399714	glutathione S-transferase
	RD2015_RS03240	-1.12286	0.328199	0.794657	N-acetyltransferase
	RD2015_RS03245	1.15132	-0.652154	-0.499163	OmpW family protein
	RD2015_RS03250	1.14403	-0.707672	-0.436354	methylenetetrahydrofolate reductase [NAD(P)H]
	RD2015_RS03255	1.15314	-0.524662	-0.628482	TlyA family RNA methyltransferase	RD2015_RS03255 TlyA family RNA methyltransferase
	RD2015_RS03260	1.15174	-0.647399	-0.504344	adenosylhomocysteinase	RD2015_RS03260 adenosylhomocysteinase
	RD2015_RS03265	0.944982	0.102189	-1.04717	hypothetical protein
	RD2015_RS03270	-0.875124	1.08996	-0.214832	aminotransferase class V-fold PLP-dependent enzyme
	RD2015_RS03275	1.14431	-0.43831	-0.706	Lrp/AsnC family transcriptional regulator
	RD2015_RS03280	-1.15039	0.661514	0.488876	aldo/keto reductase
	RD2015_RS03285	-1.15336	0.528564	0.624799	AraC family transcriptional regulator
	RD2015_RS03290	-1.15387	0.539114	0.614761	winged helix-turn-helix domain-containing protein
	RD2015_RS03295	-1.15187	0.506015	0.64586	diguanylate cyclase response regulator
	RD2015_RS03300	1.15237	-0.512717	-0.639656	methionine adenosyltransferase
	RD2015_RS03305	1.14704	-0.458485	-0.688551	lipid A biosynthesis acyltransferase
	RD2015_RS03310	0.479864	0.669627	-1.14949	diaminopimelate epimerase
	RD2015_RS03315	-1.03165	0.965012	0.0666415	DUF484 domain-containing protein
	RD2015_RS03320	0.638285	0.51419	-1.15248	tyrosine recombinase XerC
	RD2015_RS03325	0.196965	0.886862	-1.08383	hypothetical protein
	RD2015_RS03330	0.526669	0.626589	-1.15326	hypothetical protein
	RD2015_RS03335	0.688367	0.458694	-1.14706	23S rRNA methyltransferase
	RD2015_RS03340	-0.502182	1.15157	-0.649386	Lrp/AsnC family transcriptional regulator
	RD2015_RS03345	-0.960379	1.0354	-0.0750166	glutamine--fructose-6-phosphate transaminase (isomerizing)
	RD2015_RS03350	-1.15184	0.505566	0.646273	hypothetical protein
	RD2015_RS03355	-0.998967	-0.00206185	1.00103	type 1 glutamine amidotransferase domain-containing protein
	RD2015_RS03360	-1.11941	0.314358	0.80505	type 1 glutamine amidotransferase domain-containing protein
	RD2015_RS03365	-0.125165	-0.931525	1.05669	LysR family transcriptional regulator
	RD2015_RS03370	1.1452	-0.444556	-0.70064	hypothetical protein
	RD2015_RS03375	-1.09879	0.85679	0.242002	hypothetical protein
	RD2015_RS03380	-1.15322	0.627257	0.525962	LysR family transcriptional regulator
	RD2015_RS03385	0.228434	0.866019	-1.09445	hypothetical protein
	RD2015_RS03390	0.506599	0.64532	-1.15192	class II fumarate hydratase
	RD2015_RS03395	0.609451	0.544643	-1.15409	pyridoxal phosphate-dependent aminotransferase
	RD2015_RS03400	0.134356	0.926029	-1.06039	hypothetical protein
	RD2015_RS03405	0.469272	0.679058	-1.14833	hypothetical protein
	RD2015_RS03410	0.545753	0.608382	-1.15413	hypothetical protein
	RD2015_RS03415	0.399017	0.738888	-1.13791	hypothetical protein
	RD2015_RS03420	0.463856	0.683838	-1.14769	hypothetical protein
	RD2015_RS03425	0.664126	0.485985	-1.15011	hypothetical protein
	RD2015_RS03430	0.75288	0.381768	-1.13465	MFS transporter
	RD2015_RS03435	-1.03485	0.961066	0.0737816	LysR family transcriptional regulator
	RD2015_RS03440	-1.15393	0.613445	0.540487	MFS transporter
	RD2015_RS03445	0.477557	0.671691	-1.14925	hypothetical protein
	RD2015_RS03450	-1.14754	0.684939	0.462604	MFS transporter
	RD2015_RS03455	-1.1489	0.474323	0.674575	polysaccharide deacetylase
	RD2015_RS03460	-0.988118	-0.0233548	1.01147	DoxX family protein
	RD2015_RS03465	-1.14373	0.709378	0.434353	alpha-amylase Aml
	RD2015_RS03470	-1.11391	0.2935	0.820407	LysR family transcriptional regulator
	RD2015_RS03475	-1.07612	0.900652	0.175469	alpha/beta hydrolase
	RD2015_RS03480	-0.378593	1.13402	-0.755426	hypothetical protein
	RD2015_RS03485	-0.972874	1.02508	-0.0522073	DNA-binding response regulator
	RD2015_RS03490	0.403716	-1.13875	0.735031	MipA/OmpV family protein
	RD2015_RS03495	-1.14181	0.719887	0.421927	hypothetical protein
	RD2015_RS03500	-1.14256	0.715889	0.426674	PLP-dependent aminotransferase family protein
	RD2015_RS03510	-1.15433	0.5519	0.602432	hypothetical protein
	RD2015_RS03515	-1.12174	0.798098	0.323641	hypothetical protein
	RD2015_RS03520	-0.349582	-0.77828	1.12786	DUF560 domain-containing protein
	RD2015_RS03525	-1.055	0.121006	0.933991	hypothetical protein
	RD2015_RS03530	-1.06072	0.135205	0.925518	hypothetical protein
	RD2015_RS03535	1.10592	-0.265381	-0.840541	adenylate/guanylate cyclase domain-containing protein
	RD2015_RS03540	-0.337403	-0.787656	1.12506	TonB-dependent receptor
	RD2015_RS03545	1.14949	-0.669637	-0.479853	DUF2946 domain-containing protein
	RD2015_RS03550	-1.12171	0.798179	0.323533	GFA family protein
	RD2015_RS03555	-1.12661	0.344091	0.782523	alpha/beta hydrolase
	RD2015_RS03560	-1.10406	0.844921	0.259142	hypothetical protein
	RD2015_RS03565	-1.15439	0.554183	0.600212	alpha/beta hydrolase
	RD2015_RS03570	-0.209159	-0.878878	1.08804	hypothetical protein
	RD2015_RS03575	-1.13906	0.405514	0.733549	SIS domain-containing protein
	RD2015_RS03580	-0.480341	-0.6692	1.14954	D-glycero-beta-D-manno-heptose-7-phosphate kinase
	RD2015_RS03585	-1.13128	0.766011	0.365273	ADP-heptose synthase
	RD2015_RS03590	-1.14942	0.479207	0.670215	D-glycero-beta-D-manno-heptose-1,7-bisphosphate 7-phosphatase
	RD2015_RS03595	1.02191	-0.0453683	-0.976544	hypothetical protein
	RD2015_RS03600	-0.830129	-0.280036	1.11016	hypothetical protein
	RD2015_RS03605	-1.08148	0.891172	0.190306	VOC family protein
	RD2015_RS03610	0.539621	0.614275	-1.1539	PEP-CTERM sorting domain-containing protein
	RD2015_RS03615	0.697646	0.448025	-1.14567	uroporphyrinogen-III C-methyltransferase
	RD2015_RS03620	0.770632	0.359395	-1.13003	NADH dehydrogenase
	RD2015_RS03625	1.09543	-0.231449	-0.863981	precorrin-3B C(17)-methyltransferase
	RD2015_RS03630	0.789245	0.335322	-1.12457	cobalamin biosynthesis protein CbiG
	RD2015_RS03635	0.747735	0.388149	-1.13588	cobalamin biosynthesis protein CbiG
	RD2015_RS03640	0.959297	0.0769599	-1.03626	precorrin-2 C(20)-methyltransferase
	RD2015_RS03645	1.06038	-0.134353	-0.926032	precorrin-6y C5,15-methyltransferase (decarboxylating) subunit CbiE
	RD2015_RS03650	1.12468	-0.335808	-0.788874	cobalt-precorrin-5B (C(1))-methyltransferase
	RD2015_RS03655	1.11503	-0.297659	-0.817374	precorrin-8X methylmutase
	RD2015_RS03660	1.14757	-0.46279	-0.684776	sirohydrochlorin chelatase
	RD2015_RS03665	1.07411	-0.904095	-0.170013	precorrin-4 C(11)-methyltransferase
	RD2015_RS03670	1.15303	-0.630343	-0.522683	ABC transporter ATP-binding protein
	RD2015_RS03675	1.13475	-0.752467	-0.382282	hypothetical protein
	RD2015_RS03680	1.13345	-0.375759	-0.757691	energy-coupling factor ABC transporter substrate-binding protein
	RD2015_RS03685	1.15366	-0.619293	-0.534366	energy-coupling factor ABC transporter permease
	RD2015_RS03690	-0.816392	-0.299002	1.11539	phospholipase C, phosphocholine-specific
	RD2015_RS03695	-0.0491257	-0.974532	1.02366	PEP-CTERM sorting domain-containing protein
	RD2015_RS03700	0.828058	-1.11098	0.282922	hypothetical protein
	RD2015_RS03705	-1.13438	0.380435	0.75395	hypothetical protein
	RD2015_RS03710	-0.599824	-0.554581	1.15441	VOC family protein
	RD2015_RS03715	-1.10544	0.263749	0.84169	hypothetical protein
	RD2015_RS03720	-1.15284	0.519674	0.633166	N-acetyltransferase
	RD2015_RS03725	-0.900541	-0.175644	1.07619	hypothetical protein
	RD2015_RS03730	0.656847	-1.15087	0.49402	AGE family epimerase/isomerase
	RD2015_RS03735	1.05017	-0.940846	-0.109324	LacI family transcriptional regulator
	RD2015_RS03740	0.617607	0.536135	-1.15374	hypothetical protein
	RD2015_RS03745	1.11269	-0.823635	-0.289053	hypothetical protein
	RD2015_RS03750	1.10008	-0.246127	-0.853955	GNAT family N-acetyltransferase
	RD2015_RS03755	-1.14045	0.413582	0.726864	hypothetical protein
	RD2015_RS03760	0.492079	0.658612	-1.15069	noncanonical pyrimidine nucleotidase, YjjG family
	RD2015_RS03765	0.0977742	-1.0453	0.947522	hypothetical protein
	RD2015_RS03770	-1.13904	0.733665	0.405373	hypothetical protein
	RD2015_RS03775	-0.791403	1.12389	-0.332489	hypothetical protein
	RD2015_RS03780	0.160977	-1.07072	0.909746	hypothetical protein
	RD2015_RS03785	0.70977	-1.14366	0.433893	DUF1631 domain-containing protein
	RD2015_RS03790	-1.03347	0.0706925	0.962778	methyl-accepting chemotaxis protein
	RD2015_RS03795	0.583235	-1.15468	0.571446	FprA family A-type flavoprotein
	RD2015_RS03800	0.757376	-1.13353	0.376154	amino acid ABC transporter permease
	RD2015_RS03805	1.13782	-0.739269	-0.398552	cysteine ABC transporter substrate-binding protein
	RD2015_RS03810	1.08514	-0.200741	-0.884402	S9 family peptidase
	RD2015_RS03815	0.277814	0.831719	-1.10953	ribonucleoside-diphosphate reductase
	RD2015_RS03820	1.15184	-0.646282	-0.505557	amino acid ABC transporter substrate-binding protein
	RD2015_RS03825	-0.954366	1.04011	-0.0857459	nitronate monooxygenase
	RD2015_RS03830	-1.0497	0.941497	0.108205	aldo/keto reductase
	RD2015_RS03835	-0.899285	1.07691	-0.177625	LacI family DNA-binding transcriptional regulator
	RD2015_RS03840	-1.13049	0.361548	0.768943	hypothetical protein
	RD2015_RS03845	-1.13434	0.380228	0.754116	HAMP domain-containing protein
	RD2015_RS03850	-1.13944	0.407689	0.731753	2-oxoglutarate dehydrogenase E1 component
	RD2015_RS03855	-1.15463	0.565969	0.588658	hypothetical protein
	RD2015_RS03860	-0.611541	1.15401	-0.54247	hypothetical protein
	RD2015_RS03865	-0.0434367	1.02101	-0.977574	sensor domain-containing diguanylate cyclase
	RD2015_RS03870	-0.823155	1.11287	-0.289716	catalase
	RD2015_RS03875	-0.375147	1.13333	-0.758179	hypothetical protein
	RD2015_RS03885	-0.420322	-0.721234	1.14156	metal/formaldehyde-sensitive transcriptional repressor
	RD2015_RS03890	-0.740312	-0.397277	1.13759	cation transporter
	RD2015_RS03895	-1.03174	0.0668232	0.964912	hypothetical protein
	RD2015_RS03900	-0.886019	-0.198261	1.08428	cysteine hydrolase
	RD2015_RS03905	-1.15445	0.556257	0.59819	hypothetical protein
	RD2015_RS03910	-0.994866	1.00506	-0.0101893	hypothetical protein
	RD2015_RS03915	-1.15307	0.629677	0.523391	DUF1275 domain-containing protein
	RD2015_RS03920	0.995935	0.00808078	-1.00402	MFS transporter
	RD2015_RS03925	1.15433	-0.60238	-0.551954	CbbBc protein
	RD2015_RS03930	1.12841	-0.35202	-0.776388	hypothetical protein
	RD2015_RS03935	1.05422	-0.119103	-0.935115	formate dehydrogenase accessory sulfurtransferase FdhD
	RD2015_RS03940	0.612633	-1.15397	0.541334	hypothetical protein
	RD2015_RS03945	1.11868	-0.807157	-0.311524	hypothetical protein
	RD2015_RS03950	1.06772	-0.153103	-0.914619	C4-dicarboxylate ABC transporter permease
	RD2015_RS03955	1.14517	-0.444378	-0.700793	TRAP transporter small permease	RD2015_RS03955 TRAP transporter small permease
	RD2015_RS03960	1.11155	-0.284969	-0.826584	TRAP transporter substrate-binding protein	RD2015_RS03960 TRAP transporter substrate-binding protein
	RD2015_RS03965	1.1254	-0.338863	-0.786539	PAS domain S-box protein
	RD2015_RS03970	1.14537	-0.445823	-0.699548	DNA-binding response regulator
	RD2015_RS03975	1.15322	-0.627292	-0.525925	beta-ketoacyl-[acyl-carrier-protein] synthase family protein
	RD2015_RS03980	-0.923956	1.06175	-0.137797	acyl carrier protein
	RD2015_RS03985	-1.10955	0.831671	0.277881	hypothetical protein
	RD2015_RS03990	-1.1357	0.748505	0.387197	DNA-binding response regulator
	RD2015_RS03995	-0.939394	1.05121	-0.111813	sensor histidine kinase
	RD2015_RS04000	-0.208413	-0.87937	1.08778	LysR family transcriptional regulator
	RD2015_RS04005	-1.13956	0.731165	0.4084	hypothetical protein
	RD2015_RS04010	-0.510327	-0.641873	1.1522	efflux RND transporter periplasmic adaptor subunit
	RD2015_RS04015	-0.888828	-0.193935	1.08276	multidrug efflux RND transporter permease subunit
	RD2015_RS04020	1.15191	-0.645402	-0.506511	RND transporter
	RD2015_RS04025	-0.323402	-0.798277	1.12168	hypothetical protein
	RD2015_RS04030	-1.09799	0.239467	0.858526	low temperature requirement protein A
	RD2015_RS04035	1.15092	-0.65633	-0.494588	PAS domain S-box protein
	RD2015_RS04040	-1.10996	0.830652	0.279305	Hsp20/alpha crystallin family protein
	RD2015_RS04045	-1.14235	0.717064	0.425282	Hsp20/alpha crystallin family protein
	RD2015_RS04050	1.12976	-0.771587	-0.358176	FUSC family protein
	RD2015_RS04055	0.186157	0.893841	-1.08	cyanophycin synthetase
	RD2015_RS04060	0.348687	0.778973	-1.12766	cyanophycin synthetase
	RD2015_RS04065	-0.474989	1.14897	-0.673981	ABC transporter ATP-binding protein
	RD2015_RS04070	-0.371843	1.13265	-0.760809	DUF1854 domain-containing protein
	RD2015_RS04075	-0.647139	1.15177	-0.504627	hypothetical protein
	RD2015_RS04080	-0.503432	-0.648238	1.15167	hypothetical protein
	RD2015_RS04085	-0.558617	-0.595883	1.1545	hypothetical protein
	RD2015_RS04090	-0.154431	-0.913801	1.06823	isovaleryl-CoA dehydrogenase
	RD2015_RS04095	-0.655477	-0.495525	1.151	carbonate dehydratase
	RD2015_RS04100	-0.74717	-0.388847	1.13602	bifunctional isocitrate dehydrogenase kinase/phosphatase
	RD2015_RS04105	-1.14718	0.687515	0.459668	acetyl-CoA C-acyltransferase
	RD2015_RS04110	-0.534928	-0.618758	1.15369	short chain dehydrogenase
	RD2015_RS04115	-1.09771	0.238581	0.859132	acyl-CoA dehydrogenase
	RD2015_RS04120	-1.15003	0.485116	0.664909	SCPU domain-containing protein
	RD2015_RS04125	1.04286	-0.0920841	-0.950773	PEP-CTERM sorting domain-containing protein
	RD2015_RS04130	1.02688	-0.0561287	-0.970754	hypothetical protein
	RD2015_RS04135	1.14196	-0.719137	-0.422819	hypothetical protein
	RD2015_RS04140	-1.14969	0.667933	0.481753	hypothetical protein
	RD2015_RS04145	-0.86602	-0.228433	1.09445	PAS domain S-box protein
	RD2015_RS04150	0.867412	0.226367	-1.09378	ABC transporter permease
	RD2015_RS04155	-1.14699	0.688862	0.458128	glycerophosphodiester phosphodiesterase
	RD2015_RS04160	-0.825541	-0.286416	1.11196	HAMP domain-containing protein
	RD2015_RS04165	-1.1547	0.578477	0.576223	xanthine dehydrogenase family protein molybdopterin-binding subunit
	RD2015_RS04170	-0.964165	1.03235	-0.068181	xanthine dehydrogenase family protein subunit M
	RD2015_RS04175	-0.318758	1.12052	-0.801763	(2Fe-2S)-binding protein
	RD2015_RS04180	0.557289	0.597181	-1.15447	cyanophycinase
	RD2015_RS04185	1.1418	-0.71995	-0.421852	M13 family peptidase
	RD2015_RS04190	1.03277	-0.0691199	-0.963647	MFS transporter
	RD2015_RS04195	-1.14362	0.433617	0.710004	hypothetical protein
	RD2015_RS04200	-1.14665	0.455479	0.691175	VOC family protein
	RD2015_RS04205	-1.12727	0.780299	0.346973	hypothetical protein
	RD2015_RS04210	-1.0396	0.0845624	0.955034	HAMP domain-containing protein
	RD2015_RS04215	-0.564455	1.15461	-0.59015	hypothetical protein
	RD2015_RS04220	-0.958966	1.03652	-0.0775519	FAA hydrolase family protein
	RD2015_RS04225	-1.15236	0.639827	0.512533	TetR/AcrR family transcriptional regulator
	RD2015_RS04230	0.657693	0.49309	-1.15078	DUF3331 domain-containing protein
	RD2015_RS04235	1.09264	-0.222888	-0.869749	nitrate ABC transporter ATP-binding protein
	RD2015_RS04240	-1.15111	0.654378	0.496729	sulfonate ABC transporter permease
	RD2015_RS04245	0.964415	-1.03214	0.0677263	DUF2968 domain-containing protein
	RD2015_RS04250	-0.666121	1.14989	-0.483771	hypothetical protein
	RD2015_RS04255	1.11982	-0.315973	-0.803845	hypothetical protein
	RD2015_RS04260	1.13425	-0.379736	-0.754511	hypothetical protein
	RD2015_RS04265	-0.546935	-0.607241	1.15418	hypothetical protein
	RD2015_RS04270	-1.15127	0.652638	0.498634	DUF4150 domain-containing protein
	RD2015_RS04275	0.840616	-1.10589	0.265275	hypothetical protein
	RD2015_RS04280	1.06772	-0.914626	-0.153092	DUF2169 domain-containing protein
	RD2015_RS04285	1.03917	-0.955583	-0.0835864	hypothetical protein
	RD2015_RS04290	1.14596	-0.695758	-0.450206	type VI secretion system tip protein VgrG
	RD2015_RS04295	0.769875	-1.13024	0.360361	2-hydroxyacid dehydrogenase
	RD2015_RS04300	1.07954	-0.894651	-0.184892	PepSY domain-containing protein
	RD2015_RS04305	-1.13549	0.74939	0.386102	FAD-binding protein
	RD2015_RS04310	1.12456	-0.33529	-0.789269	acyl-CoA thioesterase
	RD2015_RS04315	1.14473	-0.703505	-0.441223	glutamate--cysteine ligase
	RD2015_RS04320	-0.978337	1.02034	-0.0420018	DUF1415 domain-containing protein
	RD2015_RS04325	-1.14883	0.675133	0.473696	amidohydrolase
	RD2015_RS04330	-0.298613	1.11529	-0.816676	ABC transporter permease
	RD2015_RS04335	-1.10835	0.834664	0.273683	molybdopterin oxidoreductase family protein
	RD2015_RS04340	-1.15402	0.542619	0.611399	aminopeptidase
	RD2015_RS04345	-0.733991	-0.404978	1.13897	hypothetical protein
	RD2015_RS04350	-1.1236	0.792317	0.331286	acyl-CoA-binding protein
	RD2015_RS04355	-1.10456	0.84376	0.260799	wax ester/triacylglycerol synthase family O-acyltransferase
	RD2015_RS04360	-1.08879	0.877407	0.211387	alpha/beta hydrolase
	RD2015_RS04365	0.422365	0.719519	-1.14188	DUF695 domain-containing protein
	RD2015_RS04370	0.0588155	0.969294	-1.02811	enoyl-CoA hydratase
	RD2015_RS04375	-1.13318	0.374405	0.758771	hypothetical protein
	RD2015_RS04380	-0.893279	1.08031	-0.187031	hypothetical protein
	RD2015_RS04385	0.977565	0.0434528	-1.02102	hypothetical protein
	RD2015_RS04390	0.991873	-1.00793	0.0160611	TetR family transcriptional regulator
	RD2015_RS04395	0.847881	-1.10278	0.2549	ABC transporter ATP-binding protein
	RD2015_RS04400	0.931702	-1.05657	0.124867	metal-dependent hydrolase
	RD2015_RS04405	-1.00652	0.993347	0.0131762	BolA family transcriptional regulator
	RD2015_RS04410	0.961289	-1.03467	0.07338	ATP phosphoribosyltransferase
	RD2015_RS04415	1.01915	-0.97968	-0.039471	histidinol dehydrogenase
	RD2015_RS04420	-1.10989	0.279065	0.830824	HAMP domain-containing protein
	RD2015_RS04425	-1.15446	0.556899	0.597562	hypothetical protein
	RD2015_RS04430	-0.93518	-0.118993	1.05417	MFS transporter
	RD2015_RS04435	-1.14863	0.676748	0.471879	hypothetical protein
	RD2015_RS04440	-1.12334	0.330212	0.793132	class II fumarate hydratase
	RD2015_RS04445	-1.00306	0.00614533	0.996913	hypothetical protein
	RD2015_RS04450	-1.13389	0.37797	0.755924	DUF1501 domain-containing protein
	RD2015_RS04455	-1.15347	0.530599	0.622872	DUF1800 domain-containing protein
	RD2015_RS04460	-1.15212	0.642843	0.50928	indolepyruvate ferredoxin oxidoreductase family protein
	RD2015_RS04465	-1.00523	0.994688	0.010541	Lrp/AsnC family transcriptional regulator
	RD2015_RS04470	-0.979017	1.01974	-0.0407226	CBS domain-containing protein
	RD2015_RS04475	-1.15435	0.601746	0.552605	hypothetical protein
	RD2015_RS04480	-1.13113	0.364527	0.766599	hypothetical protein
	RD2015_RS04485	-1.121	0.800344	0.320652	hypothetical protein
	RD2015_RS04490	0.385473	-1.13537	0.749897	hypothetical protein
	RD2015_RS04495	-1.14099	0.416864	0.724128	hypothetical protein
	RD2015_RS04500	-1.1007	0.852578	0.248124	ribosome biogenesis GTPase YlqF
	RD2015_RS04505	1.10988	-0.83085	-0.279028	hypothetical protein
	RD2015_RS04510	0.195102	-1.08317	0.888072	copper oxidase
	RD2015_RS04515	1.15292	-0.520903	-0.632014	TolC family protein
	RD2015_RS04520	0.494122	0.656755	-1.15088	hypothetical protein
	RD2015_RS04525	-1.11284	0.289613	0.823229	hypothetical protein
	RD2015_RS04530	-1.0683	0.154614	0.913688	hypothetical protein
	RD2015_RS04535	0.61141	0.542607	-1.15402	energy transducer TonB
	RD2015_RS04540	1.03718	-0.0790506	-0.958129	HAMP domain-containing protein
	RD2015_RS04545	-0.051504	1.02476	-0.973253	YggS family pyridoxal phosphate-dependent enzyme
	RD2015_RS04550	0.114344	-1.05226	0.937913	type IV pili twitching motility protein PilT
	RD2015_RS04555	0.618233	-1.15371	0.535479	type IV pili twitching motility protein PilT
	RD2015_RS04560	1.13103	-0.766955	-0.364075	NAD(P)-dependent oxidoreductase
	RD2015_RS04565	1.11699	-0.30501	-0.811978	BON domain-containing protein
	RD2015_RS04570	1.1301	-0.359729	-0.770371	SIS domain-containing protein
	RD2015_RS04575	-1.07691	0.177623	0.899286	YraN family protein
	RD2015_RS04580	1.15138	-0.499894	-0.651485	16S rRNA (cytidine(1402)-2'-O)-methyltransferase
	RD2015_RS04585	-1.13732	0.395786	0.74153	metalloprotease TldD
	RD2015_RS04590	1.10884	-0.275378	-0.833457	3-deoxy-7-phosphoheptulonate synthase
	RD2015_RS04595	1.12542	-0.33892	-0.786495	molecular chaperone HtpG
	RD2015_RS04600	0.580209	-1.1547	0.574487	serine/threonine protein kinase
	RD2015_RS04605	0.789146	-1.1246	0.335452	DUF2726 domain-containing protein
	RD2015_RS04610	-1.1442	0.437555	0.706647	N-acetyltransferase
	RD2015_RS04615	1.1542	-0.606681	-0.547514	50S ribosomal protein L13
	RD2015_RS04620	1.11188	-0.286156	-0.825729	30S ribosomal protein S9
	RD2015_RS04625	1.15464	-0.567337	-0.587306	iron-sulfur cluster insertion protein ErpA
	RD2015_RS04630	1.12228	-0.796439	-0.325842	anhydro-N-acetylmuramic acid kinase
	RD2015_RS04635	1.15453	-0.59453	-0.559998	M23 family peptidase
	RD2015_RS04640	1.12412	-0.79069	-0.333426	tyrosine--tRNA ligase
	RD2015_RS04645	-0.987909	1.01167	-0.0237578	glycoside hydrolase family 15 protein
	RD2015_RS04650	-1.09226	0.870517	0.221743	acyltransferase
	RD2015_RS04655	0.517787	0.634932	-1.15272	hypothetical protein
	RD2015_RS04660	0.646397	0.505432	-1.15183	5'-nucleotidase
	RD2015_RS04665	0.834644	0.273712	-1.10836	type II secretion system protein GspF
	RD2015_RS04670	0.98806	0.0234661	-1.01153	type II secretion system protein GspE
	RD2015_RS04675	1.09333	-0.224994	-0.868336	type II secretion system protein GspD
	RD2015_RS04680	1.1282	-0.351105	-0.777099	hypothetical protein
	RD2015_RS04685	0.627091	0.526138	-1.15323	hypothetical protein
	RD2015_RS04690	0.962829	0.0706008	-1.03343	hypothetical protein
	RD2015_RS04695	1.13006	-0.359526	-0.77053	general secretion pathway protein GspK
	RD2015_RS04700	0.964236	0.0680513	-1.03229	prepilin-type cleavage/methylation domain-containing protein
	RD2015_RS04705	1.09426	-0.22784	-0.86642	type II secretion system protein GspI
	RD2015_RS04710	-0.776635	1.12834	-0.351702	type II secretion system protein GspH
	RD2015_RS04715	0.178896	0.898478	-1.07737	type II secretion system protein GspG
	RD2015_RS04720	0.926742	0.133171	-1.05991	hypothetical protein
	RD2015_RS04725	-0.31481	1.11952	-0.804713	nicotinate-nucleotide--dimethylbenzimidazole phosphoribosyltransferase
	RD2015_RS04730	1.15387	-0.539036	-0.614835	threonine ammonia-lyase, biosynthetic
	RD2015_RS04735	1.12455	-0.33526	-0.789292	OsmC family protein
	RD2015_RS04740	-0.262645	1.10511	-0.842466	demethoxyubiquinone hydroxylase family protein
	RD2015_RS04745	0.949008	0.0951789	-1.04419	porin
	RD2015_RS04750	0.55089	0.603412	-1.1543	porin
	RD2015_RS04755	0.903648	0.170723	-1.07437	ABC transporter permease
	RD2015_RS04760	0.635566	0.517108	-1.15267	amidohydrolase
	RD2015_RS04765	0.811959	0.305035	-1.11699	ABC transporter permease
	RD2015_RS04770	0.613046	0.540903	-1.15395	ABC transporter ATP-binding protein
	RD2015_RS04775	0.511569	0.640722	-1.15229	ABC transporter ATP-binding protein
	RD2015_RS04780	0.500124	0.651274	-1.1514	hypothetical protein
	RD2015_RS04785	1.11208	-0.82523	-0.286847	iron donor protein CyaY
	RD2015_RS04790	1.09074	-0.217158	-0.873578	penicillin-binding protein 1A
	RD2015_RS04795	0.00899548	0.995472	-1.00447	pilus assembly protein PilM
	RD2015_RS04800	0.224134	0.868914	-1.09305	hypothetical protein
	RD2015_RS04805	0.566254	0.588376	-1.15463	pilus assembly protein PilO
	RD2015_RS04810	0.289266	0.82348	-1.11275	pilus assembly protein PilP
	RD2015_RS04815	0.296788	0.81801	-1.1148	type IV pilus secretin PilQ
	RD2015_RS04820	-0.957992	1.03729	-0.0792945	shikimate kinase
	RD2015_RS04825	0.911009	0.158945	-1.06995	3-dehydroquinate synthase
	RD2015_RS04830	0.311981	0.806818	-1.1188	deoxyguanosinetriphosphate triphosphohydrolase
	RD2015_RS04835	-1.13835	0.401496	0.736856	transposase
	RD2015_RS04840	1.15161	-0.648954	-0.502653	glutamate synthase subunit alpha
	RD2015_RS04845	1.14995	-0.484395	-0.665559	glutamate synthase subunit beta
	RD2015_RS04850	-1.12632	0.783519	0.342797	hypothetical protein
	RD2015_RS04855	-1.12622	0.783831	0.342392	hypothetical protein
	RD2015_RS04860	-1.15074	0.492637	0.658105	prepilin-type cleavage/methylation domain-containing protein
	RD2015_RS04865	-1.15351	0.531378	0.622133	hypothetical protein
	RD2015_RS04870	-1.10604	0.84027	0.265766	prepilin-type cleavage/methylation domain-containing protein
	RD2015_RS04875	-1.14165	0.420909	0.720742	prepilin-type N-terminal cleavage/methylation domain-containing protein
	RD2015_RS04880	0.190913	-1.08169	0.890781	ABC transporter ATP-binding protein
	RD2015_RS04885	1.15284	-0.519612	-0.633224	ABC transporter permease
	RD2015_RS04890	1.12973	-0.358044	-0.77169	outer membrane lipid asymmetry maintenance protein MlaD
	RD2015_RS04895	1.13783	-0.398595	-0.739234	VacJ family lipoprotein
	RD2015_RS04900	1.15428	-0.550112	-0.604166	hypothetical protein
	RD2015_RS04905	1.15066	-0.658891	-0.491772	STAS domain-containing protein
	RD2015_RS04910	1.12149	-0.798866	-0.32262	MurR/RpiR family transcriptional regulator
	RD2015_RS04915	1.12493	-0.788071	-0.33686	glucose-6-phosphate dehydrogenase
	RD2015_RS04920	0.973114	-1.02488	0.0517618	transaldolase
	RD2015_RS04925	1.15451	-0.595323	-0.559189	glucose-6-phosphate isomerase
	RD2015_RS04930	1.12064	-0.319223	-0.801416	HAD family phosphatase
	RD2015_RS04935	-1.1007	0.852579	0.248122	DNA gyrase inhibitor YacG
	RD2015_RS04940	1.10457	-0.260833	-0.843737	cell division protein ZapD
	RD2015_RS04945	-0.970351	-0.0568702	1.02722	dephospho-CoA kinase
	RD2015_RS04950	-0.207644	1.08752	-0.879877	prepilin peptidase
	RD2015_RS04955	-0.301021	1.11593	-0.814911	type II secretion system F family protein
	RD2015_RS04960	-0.490205	1.15052	-0.660312	type IV-A pilus assembly ATPase PilB
	RD2015_RS04965	-1.09311	0.868795	0.224311	glutaredoxin family protein
	RD2015_RS04970	-0.846122	-0.257423	1.10354	hypothetical protein
	RD2015_RS04975	-0.795861	-0.326607	1.12247	DUF3623 domain-containing protein	RD2015_RS04975 DUF3623 domain-containing protein
	RD2015_RS04980	-0.978874	-0.0409915	1.01987	magnesium-protoporphyrin IX monomethyl ester (oxidative) cyclase	RD2015_RS04980 acsF
	RD2015_RS04985	-0.809521	-0.308336	1.11786	hypothetical protein	RD2015_RS04985 puhC
	RD2015_RS04990	-0.70777	-0.436239	1.14401	hypothetical protein	RD2015_RS04990 puhB
	RD2015_RS04995	-0.679537	-0.468732	1.14827	photosynthetic reaction center subunit H	RD2015_RS04995 puhA
	RD2015_RS05000	-0.67407	-0.474891	1.14896	MFS transporter	RD2015_RS05000 lhaA
	RD2015_RS05005	-0.860504	-0.236568	1.09707	magnesium protoporphyrin IX methyltransferase	RD2015_RS05005 bchM
	RD2015_RS05010	-0.693738	-0.452535	1.14627	ferredoxin:protochlorophyllide reductase (ATP-dependent) iron-sulfur ATP-binding protein	RD2015_RS05010 bchL
	RD2015_RS05015	-0.688343	-0.458722	1.14706	magnesium chelatase subunit H	RD2015_RS05015 bchH
	RD2015_RS05020	-0.720863	-0.420765	1.14163	ferredoxin:protochlorophyllide reductase (ATP-dependent) subunit B	RD2015_RS05020 bchB
	RD2015_RS05025	-0.739464	-0.398314	1.13778	ferredoxin:protochlorophyllide reductase (ATP-dependent) subunit N	RD2015_RS05025 bchN
	RD2015_RS05030	-0.713449	-0.429559	1.14301	2-vinyl bacteriochlorophyllide hydratase	RD2015_RS05030 bchF
	RD2015_RS05035	-1.0907	0.21705	0.873649	hypothetical protein
	RD2015_RS05040	-0.837588	-0.269563	1.10715	transcriptional regulator PpsR
	RD2015_RS05045	-0.595272	-0.559241	1.15451	bacteriochlorophyll/chlorophyll a synthase	RD2015_RS05045 bchG
	RD2015_RS05050	-0.688308	-0.458762	1.14707	MFS transporter	RD2015_RS05050 ORF440 (bch operon)
	RD2015_RS05055	-0.715416	-0.427235	1.14265	geranylgeranyl diphosphate reductase	RD2015_RS05055 bchP
	RD2015_RS05060	-0.75708	-0.376524	1.1336	hypothetical protein	RD2015_RS05060 hypothetical protein (bch operon)
	RD2015_RS05065	-0.685174	-0.462337	1.14751	hypothetical protein	RD2015_RS05065 hip (HiPIP)
	RD2015_RS05070	-0.705657	-0.438712	1.14437	DUF3422 domain-containing protein	RD2015_RS05070 DUF3422 domain-containing protein(bch operon)
	RD2015_RS05075	-0.597262	-0.557207	1.15447	magnesium chelatase ATPase subunit I	RD2015_RS05075 bchI
	RD2015_RS05080	-0.738751	-0.399185	1.13794	VWA domain-containing protein	RD2015_RS05080 bchD
	RD2015_RS05085	-0.43754	-0.706659	1.1442	hypothetical protein
	RD2015_RS05090	-0.757711	-0.375734	1.13345	phytoene desaturase	RD2015_RS05090 crtI
	RD2015_RS05095	-0.611476	-0.542539	1.15401	phytoene/squalene synthase family protein	RD2015_RS05095 crtB
	RD2015_RS05100	-0.586417	-0.568236	1.15465	glutamyl-tRNA reductase	RD2015_RS05100 hemA
	RD2015_RS05105	-0.564564	-0.590043	1.15461	NAD(P)H-binding protein	RD2015_RS05105 NAD(P)H-binding protein
	RD2015_RS05110	-0.689352	-0.457568	1.14692	carotenoid 1,2-hydratase
	RD2015_RS05115	-0.353399	-0.775315	1.12871	phytoene desaturase	RD2015_RS05115 crtD
	RD2015_RS05120	-0.523787	-0.629305	1.15309	geranylgeranyl pyrophosphate synthase	RD2015_RS05120 crtE
	RD2015_RS05125	-0.609246	-0.544856	1.1541	methyltransferase domain-containing protein	RD2015_RS05125 crtF
	RD2015_RS05130	-0.59525	-0.559264	1.15451	chlorophyll synthesis pathway protein BchC	RD2015_RS05130 bchC
	RD2015_RS05135	-0.787786	-0.337233	1.12502	chlorophyllide a reductase iron protein subunit X	RD2015_RS05135 bchX
	RD2015_RS05140	-0.633964	-0.518822	1.15279	chlorophyllide a reductase subunit Y	RD2015_RS05140 bchY
	RD2015_RS05145	-0.638671	-0.513776	1.15245	chlorophyllide a reductase subunit Z	RD2015_RS05145 bchZ
	RD2015_RS05150	-0.704651	-0.439887	1.14454	light-harvesting protein	RD2015_RS05150 pufB
	RD2015_RS05155	-0.700581	-0.444624	1.14521	hypothetical protein	RD2015_RS05155 ORF74(puf operon)
	RD2015_RS05160	-0.752836	-0.381822	1.13466	light-harvesting protein	RD2015_RS05160 pufA
	RD2015_RS05165	-0.593644	-0.560902	1.15455	photosynthetic reaction center subunit L	RD2015_RS05165 pufL
	RD2015_RS05170	-0.589288	-0.56533	1.15462	photosynthetic reaction center subunit M	RD2015_RS05170 pufM
	RD2015_RS05175	-0.871563	-0.220179	1.09174	hypothetical protein	RD2015_RS05175 ORF77(puf operon)
	RD2015_RS05180	-0.784864	-0.341047	1.12591	photosynthetic reaction center cytochrome c subunit	RD2015_RS05180 pufC
	RD2015_RS05185	-0.797814	-0.324018	1.12183	PAS domain-containing protein	RD2015_RS05185 ORF350(crtJ)
	RD2015_RS05190	0.997788	-1.0022	0.0044088	hypothetical protein
	RD2015_RS05195	0.735354	-1.13868	0.403323	hypothetical protein
	RD2015_RS05200	0.588248	-1.15463	0.566384	cold-shock protein
	RD2015_RS05205	-0.832611	1.10918	-0.276565	RNA-binding protein
	RD2015_RS05210	0.981523	-1.01751	0.035983	hypothetical protein
	RD2015_RS05215	-0.209937	1.0883	-0.878365	type II toxin-antitoxin system HipA family toxin
	RD2015_RS05225	1.15113	-0.654158	-0.496971	octaprenyl diphosphate synthase
	RD2015_RS05230	1.15457	-0.592277	-0.562294	50S ribosomal protein L21
	RD2015_RS05235	1.10465	-0.261099	-0.84355	50S ribosomal protein L27
	RD2015_RS05240	1.11301	-0.290231	-0.822781	GTPase ObgE
	RD2015_RS05245	1.09467	-0.229089	-0.865577	glutamate 5-kinase
	RD2015_RS05250	-1.13559	0.74897	0.386621	RNA pyrophosphohydrolase
	RD2015_RS05255	1.13553	-0.386298	-0.749231	proline--tRNA ligase
	RD2015_RS05260	1.08005	-0.186297	-0.893751	DUF418 domain-containing protein
	RD2015_RS05265	1.1394	-0.731957	-0.407442	lytic transglycosylase
	RD2015_RS05270	-0.903293	-0.171288	1.07458	UbiX family flavin prenyltransferase
	RD2015_RS05275	-1.13314	0.37422	0.758919	monothiol glutaredoxin, Grx4 family
	RD2015_RS05280	-0.910236	1.07043	-0.16019	hypothetical protein
	RD2015_RS05285	-0.636808	-0.515776	1.15258	peptide chain release factor N(5)-glutamine methyltransferase
	RD2015_RS05290	0.0328469	-1.01602	0.983172	peptide chain release factor 1
	RD2015_RS05295	1.07011	-0.910759	-0.159347	glutamyl-tRNA reductase
	RD2015_RS05300	0.296543	-1.11473	0.81819	hypothetical protein
	RD2015_RS05305	1.11038	-0.829585	-0.280794	tRNA (N6-isopentenyl adenosine(37)-C2)-methylthiotransferase MiaB
	RD2015_RS05310	1.15467	-0.570151	-0.58452	hypothetical protein
	RD2015_RS05315	-0.301346	1.11602	-0.814673	L,D-transpeptidase
	RD2015_RS05320	-1.14256	0.715924	0.426633	AcrB/AcrD/AcrF family protein
	RD2015_RS05325	0.957	-1.03807	0.0810659	efflux RND transporter periplasmic adaptor subunit
	RD2015_RS05330	-0.893407	-0.186833	1.08024	RND transporter
	RD2015_RS05335	-1.05482	0.120573	0.934247	hypothetical protein
	RD2015_RS05345	-0.95762	-0.0799587	1.03758	PIN domain-containing protein
	RD2015_RS05350	-1.0038	0.00764692	0.996155	hypothetical protein
	RD2015_RS05355	1.02302	-0.0477461	-0.975272	nicotinate-nucleotide--dimethylbenzimidazole phosphoribosyltransferase
	RD2015_RS05360	0.617684	0.536054	-1.15374	cobyric acid synthase
	RD2015_RS05365	1.00451	-0.00908583	-0.995426	hypothetical protein
	RD2015_RS05370	1.0431	-0.092644	-0.950454	cobalamin biosynthesis protein CobD
	RD2015_RS05375	1.0559	-0.123211	-0.932685	cob(I)yrinic acid a,c-diamide adenosyltransferase
	RD2015_RS05380	1.06759	-0.152749	-0.914837	cobyrinate a,c-diamide synthase
	RD2015_RS05385	1.11516	-0.817029	-0.298132	ABC transporter ATP-binding protein
	RD2015_RS05390	1.15414	-0.546024	-0.60812	iron ABC transporter permease
	RD2015_RS05395	1.12818	-0.350999	-0.777181	ABC transporter substrate-binding protein
	RD2015_RS05400	1.14506	-0.443544	-0.701511	bifunctional adenosylcobinamide kinase/adenosylcobinamide-phosphate guanylyltransferase
	RD2015_RS05405	1.13122	-0.364974	-0.766246	TonB-dependent receptor
	RD2015_RS05410	-1.14753	0.685054	0.462473	hypothetical protein
	RD2015_RS05415	-0.736977	1.13833	-0.401348	aminoacyl-tRNA hydrolase
	RD2015_RS05420	1.08344	-0.195854	-0.887584	50S ribosomal protein L25
	RD2015_RS05425	1.13977	-0.730178	-0.409592	ribose-phosphate pyrophosphokinase
	RD2015_RS05440	-0.75572	1.13395	-0.378226	outer membrane lipoprotein LolB
	RD2015_RS05445	0.607364	0.546807	-1.15417	tetratricopeptide repeat protein
	RD2015_RS05450	-1.06451	0.919694	0.144819	bifunctional DNA-formamidopyrimidine glycosylase/DNA-(apurinic or apyrimidinic site) lyase
	RD2015_RS05455	-0.839314	-0.267121	1.10644	A/G-specific adenine glycosylase
	RD2015_RS05460	-0.408608	-0.730993	1.1396	hypothetical protein
	RD2015_RS05465	1.11696	-0.81205	-0.304911	RNase adapter RapZ
	RD2015_RS05470	1.14972	-0.667661	-0.482057	DNA repair protein RecN
	RD2015_RS05475	1.07262	-0.906599	-0.166021	NAD kinase
	RD2015_RS05480	-0.459038	1.1471	-0.688066	heat-inducible transcriptional repressor HrcA
	RD2015_RS05490	-0.824481	-0.287883	1.11236	IS630 family transposase
	RD2015_RS05495	-0.511279	1.15227	-0.640991	hypothetical protein
	RD2015_RS05500	0.0801403	0.957519	-1.03766	DUF87 domain-containing protein
	RD2015_RS05505	-1.15151	0.501441	0.650067	IS3 family transposase
	RD2015_RS05510	0.491657	-1.15065	0.658994	hypothetical protein
	RD2015_RS05515	-1.11203	0.825344	0.286688	hypothetical protein
	RD2015_RS05520	-1.08031	0.18702	0.893287	hypothetical protein
	RD2015_RS05525	-1.15265	0.635864	0.516788	hypothetical protein
	RD2015_RS05530	-1.15221	0.641701	0.510513	HD domain-containing protein
	RD2015_RS05535	0.569688	-1.15467	0.584979	hypothetical protein
	RD2015_RS05540	1.00041	-0.99959	-0.000819198	hypothetical protein
	RD2015_RS05545	0.383224	-1.13493	0.751709	cytochrome b
	RD2015_RS05550	-0.719481	-0.422411	1.14189	hypothetical protein
	RD2015_RS05555	-0.89717	-0.180951	1.07812	alcohol dehydrogenase
	RD2015_RS05560	-1.11822	0.309741	0.808481	lactoylglutathione lyase family protein
	RD2015_RS05565	-1.15193	0.645216	0.506712	LysR family transcriptional regulator
	RD2015_RS05570	-1.12626	0.783717	0.342539	DeoR/GlpR transcriptional regulator
	RD2015_RS05575	-0.979419	-0.0399642	1.01938	N-acetylglucosamine kinase
	RD2015_RS05580	-1.06207	0.138603	0.923468	SIS domain-containing protein
	RD2015_RS05585	0.378099	-1.13392	0.755822	D-tagatose-bisphosphate aldolase, class II, non-catalytic subunit
	RD2015_RS05590	-0.952168	-0.0896297	1.0418	EamA family transporter
	RD2015_RS05595	-1.08017	0.186644	0.893528	TonB-dependent receptor
	RD2015_RS05600	-1.01718	0.0352941	0.981886	hypothetical protein
	RD2015_RS05605	-0.563826	-0.59077	1.1546	alpha-galactosidase
	RD2015_RS05610	-1.15418	0.546973	0.607204	endo alpha-1,4 polygalactosaminidase
	RD2015_RS05615	-1.12988	0.358697	0.771179	M48 family peptidase
	RD2015_RS05625	-1.14459	0.704332	0.440259	response regulator
	RD2015_RS05630	-1.14521	0.444662	0.700549	HD domain-containing protein
	RD2015_RS05635	-0.820092	-0.293933	1.11403	PAS domain S-box protein
	RD2015_RS05640	-0.975098	-0.0480695	1.02317	PAS domain S-box protein
	RD2015_RS05645	-1.04446	0.0958203	0.948641	HAMP domain-containing protein
	RD2015_RS05650	0.0256785	-1.01259	0.986913	HAMP domain-containing protein
	RD2015_RS05655	-1.1485	0.470724	0.677772	drug/metabolite DMT transporter permease
	RD2015_RS05660	0.908225	0.163419	-1.07164	hypothetical protein
	RD2015_RS05665	0.550762	-1.1543	0.603537	hypothetical protein
	RD2015_RS05670	0.930646	-1.05729	0.126644	GGDEF domain-containing protein
	RD2015_RS05675	-0.963109	-0.0700933	1.0332	carboxymuconolactone decarboxylase family protein
	RD2015_RS05680	0.327904	0.794881	-1.12278	RNA polymerase sigma-70 factor	RD2015_RS05680 Sigma factor (Sigma 70 family)
	RD2015_RS05685	-0.499979	1.15139	-0.651407	hypothetical protein
	RD2015_RS05690	-0.412459	1.14026	-0.727798	flavodoxin family protein
	RD2015_RS05695	-0.940157	-0.110507	1.05066	PEP-CTERM sorting domain-containing protein
	RD2015_RS05705	-1.13282	0.760161	0.372659	hypothetical protein
	RD2015_RS05710	1.14479	-0.441667	-0.703124	TolC family protein
	RD2015_RS05715	-0.759498	-0.373492	1.13299	HlyD family secretion protein
	RD2015_RS05720	1.06544	-0.147203	-0.91824	DUF1656 domain-containing protein
	RD2015_RS05725	0.792311	0.331294	-1.1236	FUSC family protein
	RD2015_RS05730	1.14947	-0.479668	-0.669802	MarR family transcriptional regulator
	RD2015_RS05735	-0.774968	1.12881	-0.353844	MFS transporter
	RD2015_RS05740	1.15427	-0.549779	-0.604489	ubiquinol oxidase subunit II
	RD2015_RS05745	1.1531	-0.523914	-0.629186	cytochrome o ubiquinol oxidase subunit I
	RD2015_RS05750	1.14683	-0.456837	-0.689991	cytochrome o ubiquinol oxidase subunit III
	RD2015_RS05755	1.09783	-0.238959	-0.858873	cytochrome o ubiquinol oxidase subunit IV
	RD2015_RS05760	1.07418	-0.170218	-0.903966	SURF1 family protein
	RD2015_RS05765	0.839288	0.267158	-1.10645	sensor histidine kinase
	RD2015_RS05770	-1.12801	0.350221	0.777784	DNA-binding response regulator
	RD2015_RS05775	-1.12731	0.780185	0.347121	hypothetical protein
	RD2015_RS05780	-0.429696	-0.713333	1.14303	ShlB/FhaC/HecB family hemolysin secretion/activation protein
	RD2015_RS05785	-1.11867	0.311481	0.80719	filamentous hemagglutinin N-terminal domain-containing protein
	RD2015_RS05790	-0.977498	-0.0435789	1.02108	hypothetical protein
	RD2015_RS05795	-1.001	0.00200727	0.998995	hypothetical protein
	RD2015_RS05800	0.349937	-1.12794	0.778005	hypothetical protein
	RD2015_RS05805	-0.522316	-0.630688	1.153	hypothetical protein
	RD2015_RS05810	1.14792	-0.682188	-0.465729	hypothetical protein
	RD2015_RS05815	0.700531	-1.14521	0.444683	hypothetical protein
	RD2015_RS05820	-0.884632	-0.20039	1.08502	hypothetical protein
	RD2015_RS05825	0.37447	-1.13319	0.758719	HNH endonuclease
	RD2015_RS05830	-0.77127	1.12985	-0.35858	DNA-binding response regulator
	RD2015_RS05835	-1.01731	0.981742	0.0355668	hypothetical protein
	RD2015_RS05840	-0.592576	1.15457	-0.56199	chemotaxis-specific protein-glutamate methyltransferase CheB
	RD2015_RS05845	-1.00458	0.995355	0.00922694	hybrid sensor histidine kinase/response regulator
	RD2015_RS05850	-0.492972	1.15077	-0.6578	histidine kinase
	RD2015_RS05855	0.544493	0.609596	-1.15409	chemotaxis protein CheW
	RD2015_RS05860	-1.0656	0.917997	0.1476	methyltransferase domain-containing protein
	RD2015_RS05865	-0.941167	1.04994	-0.108772	chemotaxis protein CheW
	RD2015_RS05870	-1.15402	0.542768	0.611256	TetR/AcrR family transcriptional regulator
	RD2015_RS05875	-1.11857	0.311098	0.807474	acyl-CoA dehydrogenase
	RD2015_RS05880	-1.03235	0.0681987	0.964155	DUF2147 domain-containing protein
	RD2015_RS05885	-0.817826	-0.297041	1.11487	3-hydroxyacyl-CoA dehydrogenase
	RD2015_RS05890	-0.772061	-0.357569	1.12963	acetyl-CoA acetyltransferase
	RD2015_RS05895	0.574384	-1.1547	0.580312	enoyl-CoA hydratase
	RD2015_RS05900	0.864807	-1.09504	0.230228	hypothetical protein
	RD2015_RS05905	-1.09763	0.23832	0.85931	hypothetical protein
	RD2015_RS05910	1.1535	-0.622329	-0.531172	dicarboxylate/amino acid:cation symporter
	RD2015_RS05915	1.15116	-0.653832	-0.497328	acyl-CoA thioesterase
	RD2015_RS05920	0.91701	-1.06622	0.149211	ABC transporter ATP-binding protein/permease
	RD2015_RS05925	1.13612	-0.746747	-0.389369	LysR family transcriptional regulator
	RD2015_RS05930	1.14737	-0.461175	-0.686194	amino acid ABC transporter substrate-binding protein
	RD2015_RS05935	1.15438	-0.553785	-0.6006	amino acid ABC transporter permease
	RD2015_RS05940	1.1547	-0.575693	-0.579006	amino acid ABC transporter permease
	RD2015_RS05945	1.14204	-0.423364	-0.718679	amino acid ABC transporter ATP-binding protein
	RD2015_RS05950	1.07961	-0.185087	-0.894527	dihydroorotase
	RD2015_RS05955	-0.778393	1.12783	-0.349436	serine protease
	RD2015_RS05960	-0.203798	1.0862	-0.882403	hypothetical protein
	RD2015_RS05965	0.284506	0.826918	-1.11142	N-acetyltransferase
	RD2015_RS05970	-0.323441	-0.798248	1.12169	cysteine synthase A
	RD2015_RS05975	1.15102	-0.6553	-0.495719	hypothetical protein
	RD2015_RS05980	1.08009	-0.186402	-0.893683	gfo/Idh/MocA family oxidoreductase
	RD2015_RS05985	0.821216	-1.1136	0.292388	MFS transporter
	RD2015_RS05990	-1.15125	0.498377	0.652874	carbonate dehydratase
	RD2015_RS05995	-0.477826	-0.671451	1.14928	methyl-accepting chemotaxis protein
	RD2015_RS06000	-1.14976	0.482459	0.6673	TetR/AcrR family transcriptional regulator
	RD2015_RS06005	-1.08871	0.211138	0.877572	hydrolase
	RD2015_RS06010	1.12655	-0.343799	-0.782748	transcriptional regulator MraZ
	RD2015_RS06015	0.854433	0.245433	-1.09987	16S rRNA (cytosine(1402)-N(4))-methyltransferase RsmH
	RD2015_RS06020	0.393667	0.743257	-1.13692	cell division protein FtsL
	RD2015_RS06025	0.820828	0.292922	-1.11375	penicillin-binding protein 2
	RD2015_RS06030	0.849079	0.253177	-1.10226	UDP-N-acetylmuramoyl-L-alanyl-D-glutamate--2, 6-diaminopimelate ligase
	RD2015_RS06035	0.768082	0.362643	-1.13073	UDP-N-acetylmuramoylalanyl-D-glutamyl-2, 6-diaminopimelate--D-alanyl-D-alanine ligase
	RD2015_RS06040	0.955326	0.084044	-1.03937	phospho-N-acetylmuramoyl-pentapeptide- transferase
	RD2015_RS06050	1.03168	-0.0667014	-0.96498	putative lipid II flippase FtsW
	RD2015_RS06055	0.463067	0.684533	-1.1476	undecaprenyldiphospho-muramoylpentapeptide beta-N-acetylglucosaminyltransferase
	RD2015_RS06060	0.393879	0.743084	-1.13696	UDP-N-acetylmuramate--L-alanine ligase
	RD2015_RS06065	-0.0166952	1.00824	-0.991548	D-alanine--D-alanine ligase
	RD2015_RS06070	0.604972	0.549281	-1.15425	hypothetical protein
	RD2015_RS06075	0.340204	0.785511	-1.12571	cell division protein FtsA
	RD2015_RS06080	-0.722088	1.14139	-0.419303	cell division protein FtsZ
	RD2015_RS06085	0.408152	-1.13952	0.73137	sensor histidine kinase
	RD2015_RS06090	-0.897228	-0.180859	1.07809	UDP-3-O-acyl-N-acetylglucosamine deacetylase
	RD2015_RS06095	-0.757425	-0.376093	1.13352	hypothetical protein
	RD2015_RS06100	-1.04715	0.10214	0.94501	hypothetical protein
	RD2015_RS06105	0.248199	-1.10073	0.852526	ABC transporter ATP-binding protein
	RD2015_RS06110	0.898117	-1.07758	0.179463	ABC transporter ATP-binding protein
	RD2015_RS06115	1.0269	-0.0561569	-0.970738	hypothetical protein
	RD2015_RS06120	-1.13035	0.769451	0.360902	1-acyl-sn-glycerol-3-phosphate acyltransferase
	RD2015_RS06125	0.62039	0.533213	-1.1536	phosphatidate cytidylyltransferase
	RD2015_RS06130	0.232792	0.863071	-1.09586	crossover junction endodeoxyribonuclease RuvC
	RD2015_RS06135	-0.905117	1.0735	-0.168387	coniferyl aldehyde dehydrogenase
	RD2015_RS06140	1.1199	-0.316308	-0.803595	porin family protein
	RD2015_RS06145	1.15467	-0.584124	-0.57055	bifunctional phosphoribosylaminoimidazolecarboxamide formyltransferase/IMP cyclohydrolase PurH
	RD2015_RS06150	1.04238	-0.951402	-0.0909781	Fis family transcriptional regulator
	RD2015_RS06155	1.03338	-0.96289	-0.0704901	tRNA dihydrouridine synthase DusB
	RD2015_RS06160	-1.06871	0.155676	0.913032	hypothetical protein
	RD2015_RS06165	-1.15463	0.565948	0.588678	DedA family protein
	RD2015_RS06170	-0.740386	-0.397187	1.13757	carboxypeptidase M32
	RD2015_RS06175	0.627654	-1.15319	0.525541	PEP-CTERM sorting domain-containing protein
	RD2015_RS06180	0.889192	-1.08256	0.193372	hypothetical protein
	RD2015_RS06185	0.432962	0.710561	-1.14352	hypothetical protein
	RD2015_RS06190	-0.837694	1.10711	-0.269412	zinc-binding alcohol dehydrogenase family protein
	RD2015_RS06195	-0.887057	-0.196664	1.08372	LysR family transcriptional regulator
	RD2015_RS06200	0.923622	-1.06197	0.138349	copper chaperone PCu(A)C
	RD2015_RS06205	-0.860283	-0.236893	1.09718	class D beta-lactamase
	RD2015_RS06210	-1.1295	0.356988	0.772516	hypothetical protein
	RD2015_RS06215	0.615352	-1.15385	0.538495	hypothetical protein
	RD2015_RS06220	-1.15449	0.596346	0.558144	hypothetical protein
	RD2015_RS06225	-1.15457	0.592452	0.562116	hypothetical protein
	RD2015_RS06230	-1.13323	0.374668	0.758562	alpha/beta hydrolase
	RD2015_RS06235	-0.84973	-0.252239	1.10197	error-prone DNA polymerase
	RD2015_RS06240	-0.773352	-0.355918	1.12927	DNA polymerase Y family protein
	RD2015_RS06245	-1.01373	0.028049	0.98568	translesion DNA synthesis-associated protein ImuA
	RD2015_RS06250	-0.488963	-0.661436	1.1504	hypothetical protein
	RD2015_RS06255	0.11026	-1.05056	0.9403	hypothetical protein
	RD2015_RS06260	-0.127154	1.0575	-0.930341	filamentous hemagglutinin N-terminal domain-containing protein
	RD2015_RS06265	-0.871181	-0.22075	1.09193	N-acetyltransferase
	RD2015_RS06270	-1.13938	0.73207	0.407305	Crp/Fnr family transcriptional regulator
	RD2015_RS06275	0.604663	0.5496	-1.15426	hypothetical protein
	RD2015_RS06280	-1.09008	0.215205	0.874877	hypothetical protein
	RD2015_RS06285	1.13164	-0.764672	-0.366969	hypothetical protein
	RD2015_RS06290	1.13769	-0.397843	-0.73985	VOC family protein
	RD2015_RS06295	-1.14176	0.421579	0.720179	D-tyrosyl-tRNA(Tyr) deacylase
	RD2015_RS06300	1.07707	-0.899006	-0.178064	cation transporter
	RD2015_RS06305	1.12784	-0.778363	-0.349475	acetylglutamate kinase
	RD2015_RS06310	0.298048	-1.11514	0.81709	pyrimidine 5'-nucleotidase
	RD2015_RS06315	0.57874	-1.1547	0.575959	DNA-binding response regulator
	RD2015_RS06320	0.999705	0.000590225	-1.00029	nucleoid occlusion factor SlmA
	RD2015_RS06325	1.14747	-0.685505	-0.46196	DUF815 domain-containing protein
	RD2015_RS06330	0.939691	0.111305	-1.051	NUDIX domain-containing protein
	RD2015_RS06335	-1.13262	0.760954	0.371661	phosphoribosyl-AMP cyclohydrolase
	RD2015_RS06340	-0.0931804	1.04333	-0.950149	phosphoribosyl-ATP diphosphatase
	RD2015_RS06345	-0.420326	1.14156	-0.721231	hypothetical protein
	RD2015_RS06350	0.052695	0.972611	-1.02531	histidine triad nucleotide-binding protein
	RD2015_RS06355	-0.530261	1.15345	-0.623192	twin-arginine translocase subunit TatA
	RD2015_RS06360	1.05081	-0.110869	-0.939946	twin-arginine translocase subunit TatB
	RD2015_RS06365	1.05452	-0.119838	-0.934681	twin-arginine translocase subunit TatC
	RD2015_RS06370	0.983477	-1.01574	0.032265	PDZ domain-containing protein
	RD2015_RS06375	-0.612614	-0.541354	1.15397	Nif3-like dinuclear metal center hexameric protein
	RD2015_RS06380	0.0270398	-1.01325	0.986206	4-hydroxythreonine-4-phosphate dehydrogenase PdxA
	RD2015_RS06385	1.13849	-0.402249	-0.736237	DUF1631 domain-containing protein
	RD2015_RS06390	0.500835	0.650622	-1.15146	large conductance mechanosensitive channel protein MscL
	RD2015_RS06395	0.97652	-1.02193	0.0454134	ubiquinol-cytochrome c reductase iron-sulfur subunit
	RD2015_RS06400	1.15319	-0.525537	-0.627657	cytochrome bc complex cytochrome b subunit
	RD2015_RS06405	1.15431	-0.603119	-0.551192	cytochrome C
	RD2015_RS06410	1.14511	-0.701197	-0.443909	glutathione S-transferase
	RD2015_RS06415	0.956476	0.0819985	-1.03847	ClpXP protease specificity-enhancing factor
	RD2015_RS06425	1.00541	-0.994503	-0.0109039	hypothetical protein
	RD2015_RS06430	1.14067	-0.725763	-0.414904	hypothetical protein
	RD2015_RS06435	-0.76129	1.13253	-0.371238	tripartite tricarboxylate transporter substrate binding protein
	RD2015_RS06440	-1.0488	0.106045	0.942751	hemolysin D
	RD2015_RS06445	-1.05837	0.129313	0.929053	DUF721 domain-containing protein
	RD2015_RS06450	1.12969	-0.771857	-0.357831	preprotein translocase subunit SecA
	RD2015_RS06455	1.00105	-0.998943	-0.00211127	PEP-CTERM sorting domain-containing protein
	RD2015_RS06460	1.07874	-0.896074	-0.182668	VPLPA-CTERM sorting domain-containing protein
	RD2015_RS06465	1.13445	-0.380742	-0.753704	bifunctional glutamate N-acetyltransferase/amino-acid acetyltransferase ArgJ
	RD2015_RS06470	-0.0887038	1.0414	-0.952693	hypothetical protein
	RD2015_RS06475	-1.14093	0.724426	0.416507	DNA-binding response regulator
	RD2015_RS06480	0.300184	-1.11571	0.815525	SAM-dependent methyltransferase
	RD2015_RS06485	-1.15015	0.486349	0.663798	hypothetical protein
	RD2015_RS06490	-1.08037	0.187208	0.893166	hypothetical protein
	RD2015_RS06495	0.587093	0.567552	-1.15465	membrane-bound PQQ-dependent dehydrogenase, glucose/quinate/shikimate family
	RD2015_RS06500	-1.10508	0.262558	0.842527	hypothetical protein
	RD2015_RS06505	-1.00916	0.0185854	0.990578	hypothetical protein
	RD2015_RS06510	-0.961997	-0.0721039	1.0341	hypothetical protein
	RD2015_RS06515	1.11587	-0.300778	-0.81509	S9 family peptidase
	RD2015_RS06520	-1.09397	0.867028	0.226938	peptidase M20
	RD2015_RS06525	-1.00022	0.999777	0.000446527	OHCU decarboxylase
	RD2015_RS06530	-1.02245	0.97593	0.0465156	allantoinase PuuE
	RD2015_RS06535	-0.977747	1.02086	-0.0431111	GntR family transcriptional regulator
	RD2015_RS06540	-1.06112	0.924917	0.136204	hydroxyisourate hydrolase
	RD2015_RS06545	-1.08235	0.889586	0.192764	xanthine dehydrogenase accessory protein XdhC
	RD2015_RS06550	-0.801	1.12078	-0.319778	hypothetical protein
	RD2015_RS06555	1.1364	-0.390874	-0.745527	methyl-accepting chemotaxis protein
	RD2015_RS06560	-0.908944	-0.162265	1.07121	tripartite tricarboxylate transporter substrate binding protein
	RD2015_RS06565	1.07206	-0.90753	-0.164533	HIT family protein
	RD2015_RS06570	0.83672	-1.10751	0.270788	hypothetical protein
	RD2015_RS06580	1.14021	-0.728034	-0.412175	insulinase family protein
	RD2015_RS06585	-1.00356	0.996403	0.00715599	M3 family peptidase
	RD2015_RS06590	1.12599	-0.341407	-0.784588	bifunctional methylenetetrahydrofolate dehydrogenase/methenyltetrahydrofolate cyclohydrolase FolD
	RD2015_RS06595	1.06257	-0.139872	-0.9227	DNA-binding response regulator
	RD2015_RS06600	0.532506	0.621062	-1.15357	PAS domain S-box protein
	RD2015_RS06605	1.14778	-0.683193	-0.464589	pyruvate dehydrogenase (acetyl-transferring), homodimeric type
	RD2015_RS06610	1.15467	-0.570548	-0.584126	dihydrolipoyllysine-residue acetyltransferase
	RD2015_RS06615	1.1517	-0.647893	-0.503807	dihydrolipoyl dehydrogenase
	RD2015_RS06620	-0.931008	1.05704	-0.126035	hypothetical protein
	RD2015_RS06625	-0.472798	1.14873	-0.675932	HDOD domain-containing protein
	RD2015_RS06630	0.27226	0.835676	-1.10794	hypothetical protein
	RD2015_RS06635	0.841269	0.264346	-1.10562	GGDEF domain-containing protein
	RD2015_RS06640	0.203241	0.882768	-1.08601	NUDIX hydrolase
	RD2015_RS06645	-0.722891	1.14123	-0.418343	peptidoglycan editing factor PgeF
	RD2015_RS06650	1.15289	-0.63243	-0.520459	hypothetical protein
	RD2015_RS06655	0.64467	0.507303	-1.15197	class I poly(R)-hydroxyalkanoic acid synthase
	RD2015_RS06660	-0.0595028	1.02842	-0.96892	acetyl-CoA C-acetyltransferase
	RD2015_RS06665	-0.44474	1.14522	-0.700482	acetoacetyl-CoA reductase
	RD2015_RS06670	-0.3582	1.12977	-0.771568	hypothetical protein
	RD2015_RS06675	0.914419	0.153428	-1.06785	TIGR00266 family protein
	RD2015_RS06680	1.0988	-0.856776	-0.242023	hypothetical protein
	RD2015_RS06685	1.09287	-0.869268	-0.223606	polysaccharide deacetylase family protein
	RD2015_RS06690	0.68399	-1.14767	0.463684	fatty acid hydroxylase family protein
	RD2015_RS06695	1.13615	-0.389561	-0.746592	hypothetical protein
	RD2015_RS06700	0.99203	-1.00778	0.0157547	competence/damage-inducible protein A
	RD2015_RS06705	1.14254	-0.716044	-0.426491	type I glutamate--ammonia ligase
	RD2015_RS06710	-1.0588	0.1304	0.928403	hypothetical protein
	RD2015_RS06715	0.737234	-1.13827	0.401035	PAS domain-containing sensor histidine kinase
	RD2015_RS06720	0.327409	-1.12266	0.795255	nitrogen regulation protein NR(I)
	RD2015_RS06725	0.993189	-1.00667	0.0134856	MBL fold metallo-hydrolase
	RD2015_RS06730	1.13092	-0.363542	-0.767375	hypothetical protein
	RD2015_RS06735	-0.636865	-0.515715	1.15258	DUF4239 domain-containing protein
	RD2015_RS06740	-1.04265	0.951047	0.0916033	DNA-binding response regulator
	RD2015_RS06745	0.156657	-1.06908	0.912425	hypothetical protein
	RD2015_RS06750	1.09975	-0.8547	-0.245045	hypothetical protein
	RD2015_RS06755	1.06196	-0.923635	-0.138327	DUF2589 domain-containing protein
	RD2015_RS06760	0.641244	-1.15225	0.511006	DUF2589 domain-containing protein
	RD2015_RS06765	1.14343	-0.711073	-0.43236	hypothetical protein
	RD2015_RS06770	0.413527	-1.14044	0.72691	hypothetical protein
	RD2015_RS06775	-0.946395	-0.0997361	1.04613	hypothetical protein
	RD2015_RS06780	-1.06041	0.925988	0.134425	peptide deformylase
	RD2015_RS06785	-1.1467	0.690863	0.455837	hypothetical protein
	RD2015_RS06790	0.901424	-1.07567	0.174248	MacB family efflux pump subunit
	RD2015_RS06795	0.881809	-1.08651	0.204704	efflux RND transporter periplasmic adaptor subunit
	RD2015_RS06800	0.416946	-1.14101	0.72406	transporter
	RD2015_RS06805	-1.12633	0.783468	0.342864	arylesterase
	RD2015_RS06810	-1.15412	0.608855	0.545262	ABC transporter
	RD2015_RS06815	1.12451	-0.789429	-0.335082	DUF2062 domain-containing protein
	RD2015_RS06820	1.15283	-0.519451	-0.633375	peptidylprolyl isomerase
	RD2015_RS06825	0.509404	0.642728	-1.15213	BolA family transcriptional regulator
	RD2015_RS06830	0.883967	0.201407	-1.08537	septation protein A
	RD2015_RS06835	-1.03787	0.957253	0.0806135	peptide-methionine (R)-S-oxide reductase
	RD2015_RS06840	-1.14387	0.708585	0.435284	YdiU family protein
	RD2015_RS06845	0.042944	0.977836	-1.02078	long-chain fatty acid--CoA ligase
	RD2015_RS06850	-0.166205	1.07269	-0.906484	branched-chain amino acid ABC transporter substrate-binding protein
	RD2015_RS06855	0.269888	0.837357	-1.10725	branched-chain amino acid ABC transporter permease
	RD2015_RS06860	0.302548	0.81379	-1.11634	branched-chain amino acid ABC transporter permease
	RD2015_RS06865	0.120435	0.934329	-1.05476	ABC transporter ATP-binding protein
	RD2015_RS06870	-0.161224	1.07082	-0.909593	ABC transporter ATP-binding protein
	RD2015_RS06875	-0.542983	1.15403	-0.611049	hypothetical protein
	RD2015_RS06880	0.369559	-1.13218	0.762622	hypothetical protein
	RD2015_RS06885	-1.08977	0.875501	0.214264	hypothetical protein
	RD2015_RS06890	0.142638	0.921022	-1.06366	3-hydroxyacyl-CoA dehydrogenase
	RD2015_RS06895	0.0199867	0.989857	-1.00984	acetyl-CoA C-acyltransferase
	RD2015_RS06900	0.183941	0.89526	-1.0792	acyl-CoA dehydrogenase
	RD2015_RS06905	0.0385308	0.980178	-1.01871	KR domain-containing protein
	RD2015_RS06910	-0.290336	1.11304	-0.822706	PaaI family thioesterase
	RD2015_RS06915	-0.819457	1.11426	-0.294805	hypothetical protein
	RD2015_RS06920	0.396908	0.740614	-1.13752	NADP-dependent oxidoreductase
	RD2015_RS06925	0.25909	0.844957	-1.10405	GNAT family N-acetyltransferase
	RD2015_RS06930	0.869452	0.223332	-1.09278	glutathione S-transferase family protein
	RD2015_RS06935	0.674125	0.474829	-1.14895	SDR family NAD(P)-dependent oxidoreductase
	RD2015_RS06940	0.800591	0.320322	-1.12091	TIGR03862 family flavoprotein
	RD2015_RS06945	1.09997	-0.245774	-0.854199	hypothetical protein
	RD2015_RS06950	-1.07595	0.174995	0.900952	DNA alkylation response protein
	RD2015_RS06955	-1.14457	0.440097	0.704471	hypothetical protein
	RD2015_RS06960	-1.15465	0.568262	0.586391	TetR/AcrR family transcriptional regulator
	RD2015_RS06965	-1.09748	0.237855	0.859627	AraC family transcriptional regulator
	RD2015_RS06970	-0.987741	-0.0240825	1.01182	hypothetical protein
	RD2015_RS06975	1.08772	-0.879485	-0.208238	RNA-binding transcriptional accessory protein
	RD2015_RS06980	1.1539	-0.539773	-0.614129	TonB-dependent receptor
	RD2015_RS06985	1.15334	-0.625264	-0.528072	phospholipase
	RD2015_RS06990	1.14285	-0.714324	-0.428526	threonine--tRNA ligase
	RD2015_RS06995	1.09016	-0.874724	-0.215434	translation initiation factor IF-3
	RD2015_RS07000	1.11911	-0.313179	-0.805928	50S ribosomal protein L35
	RD2015_RS07005	1.0965	-0.234775	-0.861724	50S ribosomal protein L20
	RD2015_RS07010	1.10577	-0.840902	-0.264868	phenylalanine--tRNA ligase subunit alpha
	RD2015_RS07015	1.15463	-0.588482	-0.566147	phenylalanine--tRNA ligase subunit beta
	RD2015_RS07020	1.15334	-0.625228	-0.528111	integration host factor subunit alpha
	RD2015_RS07035	1.09177	-0.871498	-0.220275	ABC transporter permease
	RD2015_RS07040	1.08187	-0.191414	-0.890457	ABC transporter ATP-binding protein
	RD2015_RS07045	1.14847	-0.470511	-0.677961	MCE family protein
	RD2015_RS07050	-1.04938	0.941938	0.107447	hypothetical protein
	RD2015_RS07055	-1.10018	0.853742	0.246436	J domain-containing protein
	RD2015_RS07060	-1.06612	0.91717	0.14895	sodium-translocating pyrophosphatase
	RD2015_RS07065	1.1135	-0.8215	-0.291998	inorganic diphosphatase
	RD2015_RS07070	-1.08645	0.881924	0.204528	metallophosphoesterase
	RD2015_RS07075	-0.447049	1.14554	-0.69849	hypothetical protein
	RD2015_RS07085	1.08749	-0.879941	-0.207546	IS3 family transposase
	RD2015_RS07090	-0.624171	-0.529228	1.1534	N-acetyltransferase
	RD2015_RS07095	-1.11736	0.810933	0.306426	NAD(+) synthase
	RD2015_RS07100	-0.673058	1.14908	-0.476026	P-II family nitrogen regulator
	RD2015_RS07105	0.291818	-1.11345	0.82163	diacylglycerol kinase
	RD2015_RS07110	1.08374	-0.887018	-0.196725	RDD family protein
	RD2015_RS07115	-0.856998	-0.241699	1.0987	DUF3106 domain-containing protein
	RD2015_RS07120	-0.299305	-0.81617	1.11547	DUF3619 domain-containing protein
	RD2015_RS07125	1.15042	-0.661189	-0.489236	RNA polymerase sigma factor	RD2015_RS07125 Sigma factor (Sigma 70 family)
	RD2015_RS07130	1.04193	-0.0899443	-0.95199	acetolactate synthase, large subunit, biosynthetic type
	RD2015_RS07135	1.08876	-0.211275	-0.877481	acetolactate synthase small subunit
	RD2015_RS07140	0.856827	0.241949	-1.09878	ketol-acid reductoisomerase
	RD2015_RS07145	1.1454	-0.699366	-0.446033	CDP-diacylglycerol--serine O-phosphatidyltransferase
	RD2015_RS07150	1.02609	-0.0544102	-0.971684	2-isopropylmalate synthase
	RD2015_RS07155	1.04176	-0.0895336	-0.952223	2-isopropylmalate synthase
	RD2015_RS07160	1.09364	-0.867692	-0.225952	D-alanyl-D-alanine endopeptidase
	RD2015_RS07165	-0.660709	1.15048	-0.489766	hypothetical protein
	RD2015_RS07170	0.211535	0.877309	-1.08884	IclR family transcriptional regulator
	RD2015_RS07175	1.15466	-0.586207	-0.568448	FAD-dependent oxidoreductase
	RD2015_RS07180	1.1295	-0.356988	-0.772516	squalene synthase HpnD
	RD2015_RS07185	1.1547	-0.580204	-0.574492	squalene synthase HpnC
	RD2015_RS07190	1.12414	-0.790608	-0.333533	efflux RND transporter periplasmic adaptor subunit
	RD2015_RS07195	1.12857	-0.775815	-0.352757	AcrB/AcrD/AcrF family protein
	RD2015_RS07205	1.1547	-0.578073	-0.576628	trigger factor
	RD2015_RS07210	0.281661	0.828963	-1.11062	ATP-dependent Clp endopeptidase, proteolytic subunit ClpP
	RD2015_RS07215	0.668554	0.481061	-1.14962	ATP-dependent Clp protease ATP-binding subunit ClpX
	RD2015_RS07220	1.01785	-0.0367102	-0.981139	endopeptidase La
	RD2015_RS07255	-0.802214	-0.318156	1.12037	Fis family transcriptional regulator
	RD2015_RS07260	-0.328429	1.12291	-0.794483	MFS transporter
	RD2015_RS07265	1.15065	-0.659041	-0.491606	glutamate racemase
	RD2015_RS07270	0.312676	0.806302	-1.11898	electron transfer flavoprotein subunit beta/FixA family protein
	RD2015_RS07275	0.169893	0.90417	-1.07406	electron transfer flavoprotein subunit alpha
	RD2015_RS07280	1.00846	-0.0171361	-0.991322	acyl-CoA dehydrogenase
	RD2015_RS07285	1.09275	-0.223227	-0.869522	nitronate monooxygenase
	RD2015_RS07290	-1.09953	0.85517	0.244363	HAMP domain-containing protein
	RD2015_RS07295	-0.993889	-0.0121118	1.006	2-oxoglutarate dehydrogenase E1 component
	RD2015_RS07300	0.474906	-1.14896	0.674056	hypothetical protein
	RD2015_RS07305	-0.165036	-0.907216	1.07225	hypothetical protein
	RD2015_RS07310	-0.262624	1.1051	-0.842481	ABC transporter substrate-binding protein
	RD2015_RS07315	1.15361	-0.620315	-0.533291	isopenicillin N synthase family oxygenase
	RD2015_RS07320	1.11848	-0.310741	-0.807739	2-oxoglutarate dehydrogenase E1 component
	RD2015_RS07325	1.14228	-0.424873	-0.717409	dihydrolipoyllysine-residue succinyltransferase
	RD2015_RS07330	1.08705	-0.206263	-0.880785	dihydrolipoyl dehydrogenase
	RD2015_RS07335	1.13914	-0.40593	-0.733206	cell division protein ZapE
	RD2015_RS07340	-0.0229116	1.01126	-0.988347	hypothetical protein
	RD2015_RS07345	0.935144	0.119054	-1.0542	serine/threonine-protein phosphatase
	RD2015_RS07350	0.640051	-1.15234	0.512291	DUF465 domain-containing protein
	RD2015_RS07355	0.976339	-1.02209	0.0457511	ATP-dependent DNA helicase
	RD2015_RS07360	0.844393	0.259896	-1.10429	outer membrane protein assembly factor BamD
	RD2015_RS07365	-0.589665	-0.564948	1.15461	RluA family pseudouridine synthase
	RD2015_RS07375	1.08105	-0.891944	-0.189109	hypothetical protein
	RD2015_RS07380	1.04326	-0.950242	-0.0930159	nucleoside-diphosphate kinase
	RD2015_RS07385	1.14457	-0.704462	-0.440107	23S rRNA (adenine(2503)-C(2))-methyltransferase RlmN
	RD2015_RS07390	1.13759	-0.740327	-0.397259	type IV pilus biogenesis/stability protein PilW
	RD2015_RS07395	1.15469	-0.573694	-0.580999	DUF4115 domain-containing protein
	RD2015_RS07400	1.13789	-0.738944	-0.39895	flavodoxin-dependent (E)-4-hydroxy-3-methylbut-2-enyl-diphosphate synthase
	RD2015_RS07405	1.15464	-0.587205	-0.567439	histidine--tRNA ligase
	RD2015_RS07410	1.14248	-0.42611	-0.716365	hypothetical protein
	RD2015_RS07415	1.11271	-0.289131	-0.823578	outer membrane protein assembly factor BamB
	RD2015_RS07420	1.15101	-0.495614	-0.655396	ribosome biogenesis GTPase Der
	RD2015_RS07425	1.12993	-0.358934	-0.770993	RNA chaperone Hfq
	RD2015_RS07430	0.883058	0.202798	-1.08586	GTPase HflX
	RD2015_RS07435	0.857584	0.240844	-1.09843	FtsH protease activity modulator HflK
	RD2015_RS07440	0.984582	0.0301534	-1.01474	protease modulator HflC
	RD2015_RS07445	-1.11082	0.828461	0.28236	DUF2065 domain-containing protein
	RD2015_RS07450	1.13437	-0.754026	-0.38034	ATP phosphoribosyltransferase regulatory subunit
	RD2015_RS07455	1.08827	-0.878433	-0.209834	adenylosuccinate synthase
	RD2015_RS07460	1.15061	-0.659424	-0.491184	phosphoribosyltransferase
	RD2015_RS07465	0.602974	-1.15432	0.551341	hypothetical protein
	RD2015_RS07475	-0.795215	1.12268	-0.327461	ribonuclease R
	RD2015_RS07480	-1.0544	0.119545	0.934854	NAD(P)H-hydrate dehydratase
	RD2015_RS07485	1.14604	-0.450753	-0.695284	FAD-dependent oxidoreductase
	RD2015_RS07490	1.15463	-0.588742	-0.565883	30S ribosomal protein S2
	RD2015_RS07495	1.15181	-0.505159	-0.646648	elongation factor Ts
	RD2015_RS07500	1.1539	-0.614269	-0.539627	UMP kinase
	RD2015_RS07505	1.09764	-0.238363	-0.85928	ribosome recycling factor
	RD2015_RS07510	1.15085	-0.493821	-0.657029	di-trans,poly-cis-decaprenylcistransferase
	RD2015_RS07515	1.15111	-0.654372	-0.496737	phosphatidate cytidylyltransferase
	RD2015_RS07520	1.15469	-0.573707	-0.580986	1-deoxy-D-xylulose-5-phosphate reductoisomerase
	RD2015_RS07525	1.15077	-0.492921	-0.657846	RIP metalloprotease RseP
	RD2015_RS07530	1.12474	-0.788699	-0.336037	outer membrane protein assembly factor BamA
	RD2015_RS07535	1.13765	-0.740047	-0.397601	outer membrane protein chaperone
	RD2015_RS07540	1.15175	-0.647369	-0.504376	UDP-3-O-(3-hydroxymyristoyl)glucosamine N-acyltransferase
	RD2015_RS07545	1.15466	-0.568605	-0.586051	3-hydroxyacyl-[acyl-carrier-protein] dehydratase FabZ
	RD2015_RS07550	1.15457	-0.562342	-0.59223	acyl-ACP--UDP-N-acetylglucosamine O-acyltransferase
	RD2015_RS07555	1.1003	-0.853484	-0.246811	lipid-A-disaccharide synthase
	RD2015_RS07560	0.790574	-1.12415	0.333578	ribonuclease HII
	RD2015_RS07565	1.06656	-0.916471	-0.15009	RNA methyltransferase
	RD2015_RS07570	0.720506	-1.1417	0.42119	kinase/pyrophosphorylase
	RD2015_RS07575	1.15256	-0.637117	-0.515445	phosphoenolpyruvate synthase
	RD2015_RS07580	-0.946365	1.04615	-0.0997871	cation acetate symporter
	RD2015_RS07585	1.14236	-0.716977	-0.425385	30S ribosomal protein S6
	RD2015_RS07590	1.1282	-0.777097	-0.351107	primosomal replication protein N
	RD2015_RS07595	1.09426	-0.227837	-0.866422	30S ribosomal protein S18
	RD2015_RS07600	1.13584	-0.387911	-0.747928	50S ribosomal protein L9
	RD2015_RS07605	1.13088	-0.767495	-0.363389	replicative DNA helicase
	RD2015_RS07610	1.14466	-0.703919	-0.44074	NAD(P)/FAD-dependent oxidoreductase
	RD2015_RS07615	1.15463	-0.565919	-0.588707	sugar ABC transporter substrate-binding protein
	RD2015_RS07620	-1.15135	0.499538	0.651811	sugar ABC transporter permease
	RD2015_RS07625	-1.04212	0.951741	0.0903827	carbohydrate ABC transporter permease
	RD2015_RS07630	-0.0225255	-0.988547	1.01107	ABC transporter ATP-binding protein
	RD2015_RS07635	-0.399479	-0.73851	1.13799	mannitol dehydrogenase family protein
	RD2015_RS07640	-0.096348	1.04469	-0.948339	AraC family transcriptional regulator
	RD2015_RS07645	0.553506	-1.15438	0.60087	carbohydrate kinase
	RD2015_RS07650	-1.03967	0.0847234	0.954943	maleylacetoacetate isomerase
	RD2015_RS07655	-1.14219	0.424294	0.717896	IclR family transcriptional regulator
	RD2015_RS07660	-1.1547	0.576863	0.577837	MBL fold metallo-hydrolase
	RD2015_RS07665	-1.15129	0.498839	0.652451	FAD-dependent oxidoreductase
	RD2015_RS07670	-1.13369	0.376942	0.756746	DUF2783 domain-containing protein
	RD2015_RS07675	-1.08902	0.212047	0.87697	homogentisate 1,2-dioxygenase
	RD2015_RS07680	-0.826513	-0.285068	1.11158	fumarylacetoacetase
	RD2015_RS07685	1.09468	-0.865542	-0.229142	hypothetical protein
	RD2015_RS07690	-1.05803	0.12849	0.929544	radical SAM protein
	RD2015_RS07695	-1.07279	0.906312	0.16648	hypothetical protein
	RD2015_RS07700	-1.15469	0.581257	0.573435	SMI1/KNR4 family protein
	RD2015_RS07705	-0.937621	-0.114843	1.05246	hypothetical protein
	RD2015_RS07710	-0.863416	-0.232283	1.0957	DUF2878 domain-containing protein
	RD2015_RS07715	-0.902958	1.07478	-0.171819	fasciclin domain-containing protein
	RD2015_RS07720	-0.899983	1.07651	-0.176525	cryptochrome/photolyase family protein
	RD2015_RS07725	-1.15015	0.486368	0.663781	DUF2256 domain-containing protein
	RD2015_RS07730	-0.750957	-0.384158	1.13511	hypothetical protein
	RD2015_RS07735	-1.12384	0.332258	0.791579	TonB-dependent receptor
	RD2015_RS07740	-1.01604	0.983149	0.0328905	cyanophycinase
	RD2015_RS07745	-1.0082	0.991595	0.0166027	hypothetical protein
	RD2015_RS07750	-1.14336	0.711473	0.431889	putative basic amino acid antiporter YfcC
	RD2015_RS07755	1.15198	-0.507371	-0.644608	hypothetical protein
	RD2015_RS07760	0.922978	0.139413	-1.06239	hypothetical protein
	RD2015_RS07765	-1.12667	0.344345	0.782327	hypothetical protein
	RD2015_RS07770	-0.932165	-0.124089	1.05625	tetratricopeptide repeat protein
	RD2015_RS07775	-1.06686	0.150853	0.916003	VOC family protein
	RD2015_RS07780	-0.953277	-0.0876725	1.04095	histidine kinase
	RD2015_RS07785	-1.14396	0.708039	0.435924	response regulator
	RD2015_RS07790	-1.15049	0.489937	0.660554	phosphoethanolamine transferase
	RD2015_RS07795	-1.11647	0.303048	0.813423	response regulator
	RD2015_RS07800	0.604279	0.549997	-1.15428	molecular chaperone DnaJ
	RD2015_RS07805	-0.677293	1.14856	-0.471265	molecular chaperone DnaK
	RD2015_RS07810	1.04874	-0.105918	-0.942825	nucleotide exchange factor GrpE
	RD2015_RS07815	-1.06592	0.148431	0.917488	RNA-binding S4 domain-containing protein
	RD2015_RS07820	0.938431	-1.05189	0.11346	tripartite tricarboxylate transporter substrate binding protein
	RD2015_RS07825	1.13247	-0.37094	-0.761526	tripartite tricarboxylate transporter TctB family protein
	RD2015_RS07830	1.13646	-0.391189	-0.745271	tripartite tricarboxylate transporter TctA
	RD2015_RS07835	1.15421	-0.547858	-0.606349	ferrochelatase
	RD2015_RS07840	-0.0516456	1.02482	-0.973176	adenylate/guanylate cyclase domain-containing protein
	RD2015_RS07845	1.14019	-0.728144	-0.412043	RNA polymerase sigma factor RpoD	RD2015_RS07845 Sigma factor (rpoD)
	RD2015_RS07850	0.414446	-1.14059	0.726145	DNA primase
	RD2015_RS07855	-0.987468	1.01208	-0.0246105	H-NS histone family protein
	RD2015_RS07860	1.1536	-0.533233	-0.620371	oxidative damage protection protein
	RD2015_RS07865	0.99705	0.00587423	-1.00292	amino-acid N-acetyltransferase
	RD2015_RS07870	-1.08344	0.887578	0.195863	VOC family protein
	RD2015_RS07880	0.268621	0.838255	-1.10688	ATP-dependent RNA helicase HrpA
	RD2015_RS07885	-0.81618	-0.299291	1.11547	HDOD domain-containing protein
	RD2015_RS07890	-0.991635	-0.0165245	1.00816	serine/threonine protein kinase
	RD2015_RS07900	0.431551	-1.14331	0.71176	2-hydroxychromene-2-carboxylate isomerase
	RD2015_RS07905	-0.688838	1.14699	-0.458156	hypothetical protein
	RD2015_RS07910	-0.978205	1.02046	-0.0422505	DNA-binding response regulator
	RD2015_RS07915	-1.15403	0.543012	0.611021	hypothetical protein
	RD2015_RS07920	0.403368	-1.13868	0.735317	hypothetical protein
	RD2015_RS07925	-1.09684	0.235848	0.860995	sterol desaturase family protein
	RD2015_RS07930	-1.05329	0.116853	0.93644	DNA-binding response regulator
	RD2015_RS07935	-1.1466	0.455055	0.691545	hypothetical protein
	RD2015_RS07950	-0.944736	-0.102615	1.04735	symmetrical bis(5'-nucleosyl)-tetraphosphatase
	RD2015_RS07955	1.08822	-0.878521	-0.209701	HlyC/CorC family transporter
	RD2015_RS07960	1.12875	-0.353557	-0.775192	hypothetical protein
	RD2015_RS07965	0.674989	-1.14885	0.473857	hypothetical protein
	RD2015_RS07970	1.00604	-0.0121906	-0.993849	hypothetical protein
	RD2015_RS07975	0.835561	0.272422	-1.10798	L-histidine N(alpha)-methyltransferase
	RD2015_RS07980	-0.662579	-0.487699	1.15028	ergothioneine biosynthesis protein EgtB
	RD2015_RS07985	0.20817	-1.0877	0.87953	helix-turn-helix transcriptional regulator
	RD2015_RS07990	1.13895	-0.734067	-0.404886	hypothetical protein
	RD2015_RS07995	-1.10361	0.257642	0.845969	siderophore-interacting protein
	RD2015_RS08000	0.485134	0.664893	-1.15003	MarR family transcriptional regulator
	RD2015_RS08005	-0.278578	1.10975	-0.831172	LysR family transcriptional regulator
	RD2015_RS08010	-0.472409	-0.676277	1.14869	dehydrogenase
	RD2015_RS08015	-1.13239	0.370559	0.761829	alkene reductase
	RD2015_RS08020	-0.190281	1.08147	-0.891188	DUF4826 domain-containing protein
	RD2015_RS08030	-1.11909	0.805985	0.313101	PAS domain S-box protein
	RD2015_RS08035	1.15393	-0.613466	-0.540465	class 1 fructose-bisphosphatase
	RD2015_RS08040	1.07125	-0.162376	-0.908875	aminopeptidase N
	RD2015_RS08045	1.141	-0.4169	-0.724098	peptide chain release factor 2
	RD2015_RS08050	-1.10668	0.838724	0.267956	DUF4212 domain-containing protein
	RD2015_RS08055	-0.647574	1.15173	-0.504154	hypothetical protein
	RD2015_RS08060	-0.217212	1.09075	-0.873542	acyl-CoA thioesterase
	RD2015_RS08065	-0.227579	1.09418	-0.866596	alpha/beta hydrolase
	RD2015_RS08070	-0.508425	1.15206	-0.643634	N-acetyltransferase
	RD2015_RS08075	0.878123	0.210303	-1.08843	AMP-binding protein
	RD2015_RS08080	0.558609	-1.1545	0.595891	PilZ domain-containing protein
	RD2015_RS08085	0.26636	-1.10621	0.839851	QacE family quaternary ammonium compound efflux SMR transporter
	RD2015_RS08090	1.12833	-0.776664	-0.351664	hypothetical protein
	RD2015_RS08095	0.253275	-1.10229	0.84901	hypothetical protein
	RD2015_RS08100	1.15445	-0.59818	-0.556267	transcriptional regulator
	RD2015_RS08105	-1.0596	0.92721	0.132392	DUF2975 domain-containing protein
	RD2015_RS08110	1.07646	-0.900064	-0.176398	hypothetical protein
	RD2015_RS08115	1.15015	-0.486379	-0.663771	aminoacyl-tRNA deacylase
	RD2015_RS08120	1.05227	-0.114382	-0.937891	glycerol-3-phosphate 1-O-acyltransferase PlsY
	RD2015_RS08125	0.924101	0.137555	-1.06166	RidA family protein
	RD2015_RS08130	-1.09362	0.867731	0.225893	threonylcarbamoyl-AMP synthase
	RD2015_RS08135	-1.05203	0.113786	0.93824	PHP domain-containing protein
	RD2015_RS08140	-1.12567	0.785642	0.340033	GGDEF domain-containing protein
	RD2015_RS08145	-1.10869	0.833826	0.27486	host attachment protein
	RD2015_RS08150	-1.10719	0.269697	0.837493	thioredoxin TrxC
	RD2015_RS08155	-0.941594	1.04963	-0.108039	single-stranded-DNA-specific exonuclease RecJ
	RD2015_RS08165	-1.14036	0.727297	0.413062	UDP-2,3-diacylglucosamine diphosphatase
	RD2015_RS08170	-0.987665	1.01189	-0.0242292	polyphosphate kinase 1
	RD2015_RS08175	0.94804	0.0968692	-1.04491	Ppx/GppA family phosphatase
	RD2015_RS08180	1.1547	-0.575631	-0.579068	carboxymethylenebutenolidase
	RD2015_RS08185	0.870422	-1.09231	0.221884	ZIP family metal transporter
	RD2015_RS08190	0.110879	-1.05082	0.93994	universal stress protein
	RD2015_RS08195	-0.961431	-0.0731232	1.03455	sulfurtransferase
	RD2015_RS08200	0.23153	0.863926	-1.09546	EamA/RhaT family transporter
	RD2015_RS08205	1.15095	-0.655981	-0.494971	aromatic ring-hydroxylating dioxygenase subunit alpha
	RD2015_RS08210	0.742352	-1.13713	0.394778	exodeoxyribonuclease VII small subunit
	RD2015_RS08215	1.12225	-0.325732	-0.796521	polyprenyl synthetase family protein
	RD2015_RS08220	1.0692	-0.156969	-0.912233	1-deoxy-D-xylulose-5-phosphate synthase
	RD2015_RS08225	0.885267	-1.08468	0.199415	LysR family transcriptional regulator
	RD2015_RS08230	0.472942	-1.14875	0.675803	diaminopimelate decarboxylase
	RD2015_RS08235	0.726617	0.41388	-1.1405	peroxiredoxin
	RD2015_RS08240	0.884804	0.200126	-1.08493	alkyl hydroperoxide reductase subunit F
	RD2015_RS08245	0.277875	-1.10955	0.831675	hypothetical protein
	RD2015_RS08250	-0.825661	-0.286249	1.11191	hypothetical protein
	RD2015_RS08255	-1.13168	0.367138	0.764538	hypothetical protein
	RD2015_RS08260	1.12354	-0.792503	-0.331041	methyltransferase domain-containing protein
	RD2015_RS08265	0.484342	-1.14995	0.665606	DUF805 domain-containing protein
	RD2015_RS08270	-0.847932	1.10276	-0.254826	CsbD family protein
	RD2015_RS08275	-1.14271	0.715116	0.427589	EamA family transporter RarD
	RD2015_RS08280	-1.15438	0.600885	0.553492	hypothetical protein
	RD2015_RS08285	-1.13653	0.391583	0.744951	hypothetical protein
	RD2015_RS08290	-1.14447	0.439427	0.705045	hypothetical protein
	RD2015_RS08295	-1.14087	0.724761	0.416106	hypothetical protein
	RD2015_RS08300	-0.721052	-0.420539	1.14159	hypothetical protein
	RD2015_RS08305	-0.438101	-0.70618	1.14428	DNA helicase II
	RD2015_RS08310	0.41759	-1.14111	0.723522	XRE family transcriptional regulator
	RD2015_RS08315	-0.650565	-0.500897	1.15146	hypothetical protein
	RD2015_RS08320	0.996942	-1.00303	0.00608881	hypothetical protein
	RD2015_RS08325	0.949616	-1.04373	0.0941143	homoserine kinase
	RD2015_RS08330	0.775937	-1.12854	0.3526	hypothetical protein
	RD2015_RS08335	-0.727229	1.14037	-0.413143	DNA polymerase I
	RD2015_RS08340	1.08713	-0.206489	-0.880637	lipoprotein-releasing system transmembrane subunit LolC
	RD2015_RS08345	0.274058	0.834398	-1.10846	lipoprotein ABC transporter ATP-binding protein
	RD2015_RS08350	0.399224	0.738719	-1.13794	formyltetrahydrofolate deformylase
	RD2015_RS08355	0.933825	0.121286	-1.05511	TatD family deoxyribonuclease
	RD2015_RS08360	1.05656	-0.124856	-0.931709	DNA-deoxyinosine glycosylase
	RD2015_RS08365	0.760109	-1.13283	0.372724	spermidine synthase
	RD2015_RS08370	1.1303	-0.360667	-0.769635	type II/IV secretion system protein
	RD2015_RS08375	1.14421	-0.706623	-0.437582	tripartite tricarboxylate transporter TctB family protein
	RD2015_RS08380	1.15448	-0.557885	-0.5966	tripartite tricarboxylate transporter permease
	RD2015_RS08425	-0.698789	1.14549	-0.446703	hypothetical protein
	RD2015_RS08430	-0.533764	1.15363	-0.619866	hypothetical protein
	RD2015_RS08435	-0.0925175	1.04304	-0.950526	hypothetical protein
	RD2015_RS08440	1.15468	-0.582859	-0.571824	hypothetical protein
	RD2015_RS08445	1.01067	-0.0217014	-0.988973	GNAT family N-acetyltransferase
	RD2015_RS08450	-0.999003	1.00099	-0.00199159	hypothetical protein
	RD2015_RS08455	-0.8667	1.09412	-0.227425	SET domain-containing protein
	RD2015_RS08460	0.449809	-1.14591	0.696103	YecA family protein
	RD2015_RS08465	1.15341	-0.529381	-0.624026	alanine--tRNA ligase
	RD2015_RS08470	0.0150553	0.992387	-1.00744	NAD-dependent succinate-semialdehyde dehydrogenase
	RD2015_RS08475	-0.426283	1.1425	-0.71622	DUF1109 domain-containing protein
	RD2015_RS08480	-1.15198	0.6446	0.507379	RNA polymerase subunit sigma	RD2015_RS08480 Sigma factor (ECF-subfamily)
	RD2015_RS08485	-1.14404	0.707567	0.436477	DoxX family protein
	RD2015_RS08490	-0.158107	1.06963	-0.911528	DUF2063 domain-containing protein
	RD2015_RS08495	-1.05812	0.128696	0.929421	DUF692 domain-containing protein
	RD2015_RS08500	-0.308015	1.11777	-0.809758	DUF2282 domain-containing protein
	RD2015_RS08510	-0.891135	-0.190364	1.0815	MFS transporter
	RD2015_RS08515	1.08474	-0.885152	-0.199591	aspartyl/asparaginyl beta-hydroxylase domain-containing protein
	RD2015_RS08520	-1.15461	0.589859	0.564751	dioxygenase
	RD2015_RS08525	-1.12671	0.782189	0.344524	ABC transporter permease
	RD2015_RS08530	-1.10893	0.833228	0.2757	hypothetical protein
	RD2015_RS08535	0.246917	-1.10033	0.853411	chemotaxis protein CheW
	RD2015_RS08540	-0.372666	-0.760156	1.13282	methyl-accepting chemotaxis protein
	RD2015_RS08545	-1.05775	0.127794	0.92996	chemotaxis protein CheA
	RD2015_RS08550	-1.15087	0.656772	0.494102	response regulator
	RD2015_RS08555	-1.13108	0.364321	0.766762	hypothetical protein
	RD2015_RS08560	-1.10449	0.260568	0.843923	hypothetical protein
	RD2015_RS08565	0.866993	0.22699	-1.09398	DNA-binding response regulator
	RD2015_RS08570	0.451174	-1.14609	0.694919	efflux RND transporter periplasmic adaptor subunit
	RD2015_RS08575	0.285105	0.826487	-1.11159	ABC transporter ATP-binding protein
	RD2015_RS08580	1.13651	-0.745045	-0.391467	hypothetical protein
	RD2015_RS08585	-0.911864	1.06943	-0.157564	hypothetical protein
	RD2015_RS08590	-1.07111	0.162009	0.909104	hypothetical protein
	RD2015_RS08595	-0.908248	-0.163382	1.07163	hypothetical protein
	RD2015_RS08600	-0.78352	-0.342796	1.12632	hypothetical protein
	RD2015_RS08605	-0.710886	-0.43258	1.14347	hypothetical protein
	RD2015_RS08610	-1.15257	0.5155	0.637066	flagellar biosynthetic protein FliR
	RD2015_RS08615	-1.07054	0.910052	0.160485	flagellar biosynthetic protein FliQ
	RD2015_RS08620	-1.15344	0.529937	0.623499	flagellar biosynthetic protein FliP
	RD2015_RS08625	-0.893445	1.08022	-0.186773	hypothetical protein
	RD2015_RS08630	-1.11331	0.291327	0.821986	flagellar motor switch protein FliN
	RD2015_RS08635	-0.794126	-0.328901	1.12303	flagellar motor switch protein FliM
	RD2015_RS08640	-1.01114	0.0226749	0.98847	hypothetical protein
	RD2015_RS08645	-0.692086	-0.454434	1.14652	flagellar hook-length control protein FliK
	RD2015_RS08650	-0.83209	-0.277294	1.10938	flagellar export protein FliJ
	RD2015_RS08655	-0.224012	-0.868995	1.09301	flagellar protein export ATPase FliI
	RD2015_RS08660	-0.146436	-0.918708	1.06514	hypothetical protein
	RD2015_RS08665	-0.86981	-0.222798	1.09261	flagellar motor switch protein FliG
	RD2015_RS08670	-0.787499	-0.337609	1.12511	flagellar basal body M-ring protein FliF
	RD2015_RS08675	-1.04802	0.104197	0.943822	flagellar hook-basal body complex protein FliE
	RD2015_RS08680	-0.680888	-0.467203	1.14809	hypothetical protein
	RD2015_RS08685	-0.864643	-0.230471	1.09511	flagellar protein FliT
	RD2015_RS08690	-1.10395	0.258751	0.845194	flagellar export chaperone FliS
	RD2015_RS08695	-0.675346	-0.473456	1.1488	hypothetical protein
	RD2015_RS08700	-0.791816	-0.331946	1.12376	flagellin
	RD2015_RS08705	-1.07715	0.178282	0.898868	flagellin
	RD2015_RS08710	1.0356	-0.960128	-0.0754676	flagellin
	RD2015_RS08715	-0.985649	-0.0281103	1.01376	hypothetical protein
	RD2015_RS08720	-1.13257	0.761124	0.371447	flagellar transcriptional regulator FlhD
	RD2015_RS08725	-1.15104	0.495938	0.6551	flagellar transcriptional regulator FlhC
	RD2015_RS08730	-1.15464	0.566942	0.587696	glycosyltransferase family 2 protein
	RD2015_RS08735	-1.12669	0.782254	0.34444	flagellar transcriptional regulator FlhD
	RD2015_RS08740	-1.15464	0.587812	0.566825	flagellar transcriptional regulator FlhC
	RD2015_RS08745	-1.01397	0.0285614	0.985413	class I SAM-dependent methyltransferase
	RD2015_RS08750	-0.648775	-0.502848	1.15162	flagellar motor stator protein MotA
	RD2015_RS08755	-1.11822	0.808498	0.309717	motility protein MotB
	RD2015_RS08760	-0.976016	1.02237	-0.0463564	chemotaxis protein CheY
	RD2015_RS08765	0.364389	0.766707	-1.1311	protein phosphatase CheZ
	RD2015_RS08770	-0.481945	-0.667761	1.14971	flagellar biosynthesis protein FlhB
	RD2015_RS08775	-0.784211	-0.341897	1.12611	flagellar biosynthesis protein FlhA
	RD2015_RS08780	-0.847897	-0.254877	1.10277	flagellar biosynthesis protein FlhF
	RD2015_RS08785	-1.12122	0.321568	0.799656	hypothetical protein
	RD2015_RS08790	-1.1066	0.267679	0.83892	RNA polymerase sigma factor FliA	RD2015_RS08790 Sigma factor (FliA homologue)
	RD2015_RS08795	-1.11723	0.305951	0.811284	chemotaxis protein
	RD2015_RS08800	-1.09177	0.871498	0.220276	DUF445 domain-containing protein
	RD2015_RS08805	-0.913874	-0.154312	1.06819	hypothetical protein
	RD2015_RS08810	1.15469	-0.582285	-0.572402	hypothetical protein
	RD2015_RS08815	0.70414	-1.14462	0.440483	hypothetical protein
	RD2015_RS08820	-0.312215	1.11886	-0.806644	general stress protein
	RD2015_RS08825	-0.0953352	1.04425	-0.948918	hypothetical protein
	RD2015_RS08830	0.0247296	0.987406	-1.01214	DNA repair exonuclease
	RD2015_RS08835	-1.10029	0.24678	0.853505	hypothetical protein
	RD2015_RS08840	-1.04994	0.108764	0.941172	hypothetical protein
	RD2015_RS08850	1.1206	-0.80152	-0.319083	GGDEF domain-containing protein
	RD2015_RS08855	0.865876	0.228647	-1.09452	histidine kinase
	RD2015_RS08860	-1.11333	0.82193	0.291405	Hpt domain-containing protein
	RD2015_RS08865	-0.264149	1.10556	-0.841408	sensor histidine kinase
	RD2015_RS08870	1.14228	-0.424884	-0.717399	response regulator
	RD2015_RS08875	0.369219	-1.13211	0.762891	PAS domain S-box protein
	RD2015_RS08880	0.403177	-1.13865	0.735474	HDOD domain-containing protein
	RD2015_RS08885	-0.937141	-0.115659	1.0528	flagellar hook-associated protein 3
	RD2015_RS08890	-0.921229	-0.142297	1.06353	flagellar hook-associated protein FlgK
	RD2015_RS08895	-1.07461	0.171369	0.903241	flagellar assembly peptidoglycan hydrolase FlgJ
	RD2015_RS08900	-0.995085	-0.00975921	1.00484	flagellar basal body P-ring protein FlgI
	RD2015_RS08905	-1.15417	0.546764	0.607406	hypothetical protein
	RD2015_RS08910	-0.90178	-0.173686	1.07547	flagellar basal-body rod protein FlgG
	RD2015_RS08915	-0.977711	-0.0431789	1.02089	flagellar basal-body rod protein FlgF
	RD2015_RS08920	-0.761155	-0.371408	1.13256	flagellar hook protein FlgE
	RD2015_RS08925	-0.928132	-0.130852	1.05898	hypothetical protein
	RD2015_RS08930	-1.14592	0.449838	0.696078	flagellar basal body rod protein FlgC
	RD2015_RS08935	-1.14974	0.4823	0.667442	flagellar basal body rod protein FlgB
	RD2015_RS08940	-0.919202	-0.145628	1.06483	flagella basal body P-ring formation protein FlgA
	RD2015_RS08945	-1.07284	0.166614	0.906228	flagellar biosynthesis anti-sigma factor FlgM
	RD2015_RS08950	-0.961324	-0.073316	1.03464	hypothetical protein
	RD2015_RS08955	0.647803	-1.15171	0.503905	DUF1841 domain-containing protein
	RD2015_RS08960	0.672734	0.476388	-1.14912	glutathione-regulated potassium-efflux system protein KefC
	RD2015_RS08965	-0.125783	1.05694	-0.931158	NAD(P)H dehydrogenase
	RD2015_RS08970	0.143417	0.920548	-1.06397	cobyrinic acid a,c-diamide synthase
	RD2015_RS08975	-0.467366	1.14811	-0.680744	MaoC family dehydratase
	RD2015_RS08980	1.15414	-0.545812	-0.608324	DNA-binding response regulator
	RD2015_RS08985	1.14061	-0.726029	-0.414585	segregation/condensation protein A
	RD2015_RS08990	1.0936	-0.867789	-0.225807	DUF3460 domain-containing protein
	RD2015_RS08995	1.061	-0.925102	-0.135897	methionine--tRNA ligase
	RD2015_RS09000	1.07149	-0.163016	-0.908477	bile acid:sodium symporter
	RD2015_RS09005	1.14276	-0.714811	-0.42795	septum site-determining protein MinC
	RD2015_RS09010	1.05964	-0.927157	-0.13248	septum site-determining protein MinD
	RD2015_RS09015	1.13353	-0.757358	-0.376176	cell division topological specificity factor MinE
	RD2015_RS09020	0.539664	0.614233	-1.1539	3-phosphoglycerate dehydrogenase
	RD2015_RS09025	1.0761	-0.900683	-0.175419	DUF1993 domain-containing protein
	RD2015_RS09030	0.155299	-1.06856	0.913265	hypothetical protein
	RD2015_RS09035	-0.926479	-0.133608	1.06009	acetylglucosamine transferase
	RD2015_RS09040	-1.03688	0.0783612	0.958514	type I secretion system permease/ATPase
	RD2015_RS09045	-1.09281	0.223425	0.869389	hypothetical protein
	RD2015_RS09050	-0.987548	-0.0244548	1.012	TolC family protein
	RD2015_RS09055	-1.08356	0.196214	0.88735	PEP-CTERM sorting domain-containing protein
	RD2015_RS09060	-0.829733	1.11032	-0.280588	hypothetical protein
	RD2015_RS09065	1.15417	-0.546713	-0.607455	sugar ABC transporter substrate-binding protein
	RD2015_RS09070	1.01307	-0.986395	-0.0266763	chain length-determining protein
	RD2015_RS09075	0.45193	-1.14619	0.694263	protein tyrosine kinase
	RD2015_RS09080	0.976771	-1.02171	0.0449427	TIGR03016 family PEP-CTERM system-associated outer membrane protein
	RD2015_RS09085	1.14109	-0.417467	-0.723624	ATPase
	RD2015_RS09090	1.05811	-0.929428	-0.128685	DUF3473 domain-containing protein
	RD2015_RS09095	1.04964	-0.941589	-0.108047	FemAB family PEP-CTERM system-associated protein
	RD2015_RS09100	0.981709	0.0356305	-1.01734	sugar transferase
	RD2015_RS09105	1.15329	-0.626083	-0.527206	exosortase A
	RD2015_RS09110	-0.870869	1.09209	-0.221217	sugar transferase
	RD2015_RS09115	0.452096	0.694119	-1.14621	amidotransferase 1, exosortase A system-associated
	RD2015_RS09120	-0.403132	1.13864	-0.735511	glycosyltransferase WbuB
	RD2015_RS09125	0.349642	0.778234	-1.12788	glycosyltransferase family 4 protein
	RD2015_RS09130	0.191233	0.890574	-1.08181	putative O-glycosylation ligase, exosortase A system-associated
	RD2015_RS09135	-0.503213	1.15165	-0.648439	hypothetical protein
	RD2015_RS09140	-0.95913	1.03639	-0.0772575	hypothetical protein
	RD2015_RS09145	-0.98521	-0.0289514	1.01416	hypothetical protein
	RD2015_RS09150	0.625514	-1.15332	0.527807	hypothetical protein
	RD2015_RS09155	-0.146639	-0.918584	1.06522	hypothetical protein
	RD2015_RS09160	-0.915633	-0.151456	1.06709	MFS transporter
	RD2015_RS09165	-1.08231	0.192651	0.889658	HlyD family secretion protein
	RD2015_RS09170	-1.00397	0.995984	0.00798387	DUF1956 domain-containing protein
	RD2015_RS09175	-0.747589	-0.388329	1.13592	aconitate hydratase AcnA
	RD2015_RS09180	-1.11033	0.280628	0.829704	class I SAM-dependent methyltransferase
	RD2015_RS09190	-1.13467	0.381869	0.752799	class C beta-lactamase
	RD2015_RS09195	-1.10509	0.262566	0.842521	hypothetical protein
	RD2015_RS09200	-0.912242	-0.156953	1.0692	Lateral flagellin
	RD2015_RS09205	0.101717	-1.04697	0.945254	hypothetical protein
	RD2015_RS09210	1.01397	-0.0285499	-0.985419	amino acid transporter
	RD2015_RS09215	1.11648	-0.303088	-0.813393	succinylglutamate desuccinylase
	RD2015_RS09220	1.09887	-0.856627	-0.242241	amino acid ABC transporter permease
	RD2015_RS09225	0.967394	0.0622988	-1.02969	hypothetical protein
	RD2015_RS09230	0.591708	0.562873	-1.15458	ABC transporter substrate-binding protein
	RD2015_RS09235	1.10846	-0.274087	-0.834376	alpha/beta hydrolase
	RD2015_RS09240	1.09214	-0.870754	-0.221389	sulfurtransferase
	RD2015_RS09245	0.14183	0.921513	-1.06334	hypothetical protein
	RD2015_RS09250	-0.0766926	1.03614	-0.959446	DNA polymerase III subunit alpha
	RD2015_RS09255	-1.11767	0.810065	0.3076	Patatin
	RD2015_RS09260	0.877458	0.211311	-1.08877	HAMP domain-containing protein
	RD2015_RS09265	1.13617	-0.746538	-0.389627	DNA-binding response regulator
	RD2015_RS09270	0.00935244	-1.00464	0.995291	hypothetical protein
	RD2015_RS09275	1.14787	-0.682546	-0.465323	lipid ABC transporter permease
	RD2015_RS09280	-0.964895	1.03175	-0.066855	UDP-galactopyranose mutase
	RD2015_RS09285	0.735443	-1.13866	0.403215	glycosyltransferase
	RD2015_RS09290	1.08341	-0.887636	-0.195773	glycosyltransferase family 2 protein
	RD2015_RS09295	1.09163	-0.871794	-0.219832	hypothetical protein
	RD2015_RS09300	1.15466	-0.568558	-0.586098	lipopolysaccharide assembly protein LapB
	RD2015_RS09305	1.14403	-0.707651	-0.436379	DUF1049 domain-containing protein
	RD2015_RS09310	1.01557	-0.983672	-0.0318939	integration host factor subunit beta
	RD2015_RS09315	1.14576	-0.697068	-0.448694	30S ribosomal protein S1
	RD2015_RS09320	0.975193	-1.02309	0.0478936	bifunctional 3-phosphoshikimate 1-carboxyvinyltransferase/cytidylate kinase
	RD2015_RS09325	1.13973	-0.409356	-0.730374	prephenate dehydrogenase/arogenate dehydrogenase family protein
	RD2015_RS09330	1.05533	-0.121824	-0.933507	prephenate dehydratase
	RD2015_RS09335	1.03636	-0.0771899	-0.959168	3-phosphoserine/phosphohydroxythreonine transaminase
	RD2015_RS09340	1.09861	-0.241436	-0.857178	DUF2059 domain-containing protein
	RD2015_RS09345	1.07563	-0.174143	-0.901491	DNA gyrase subunit A
	RD2015_RS09350	0.964076	0.0683425	-1.03242	OmpA family protein
	RD2015_RS09355	1.12994	-0.359	-0.770942	bifunctional 2-polyprenyl-6-hydroxyphenol methylase/3-demethylubiquinol 3-O-methyltransferase UbiG
	RD2015_RS09360	1.14098	-0.724204	-0.416773	phosphoglycolate phosphatase
	RD2015_RS09365	1.15005	-0.485381	-0.66467	paraquat-inducible protein A
	RD2015_RS09370	-0.897372	1.07801	-0.180634	paraquat-inducible membrane protein A
	RD2015_RS09375	0.532235	0.621319	-1.15355	MCE family protein
	RD2015_RS09390	-0.583887	1.15468	-0.570789	hypothetical protein
	RD2015_RS09395	1.10096	-0.24897	-0.851994	hybrid sensor histidine kinase/response regulator
	RD2015_RS09400	1.1032	-0.846918	-0.256281	MFS transporter
	RD2015_RS09405	1.00846	-0.017148	-0.991316	DeoR/GlpR transcriptional regulator
	RD2015_RS09410	1.15435	-0.601868	-0.552481	TonB-dependent siderophore receptor
	RD2015_RS09415	-0.723973	1.14102	-0.41705	hypothetical protein
	RD2015_RS09420	0.910059	0.160474	-1.07053	hypothetical protein
	RD2015_RS09425	-0.359034	1.12995	-0.770915	DUF1440 domain-containing protein
	RD2015_RS09430	1.146	-0.695536	-0.450463	hypothetical protein
	RD2015_RS09440	-1.08278	0.888792	0.19399	tetratricopeptide repeat protein
	RD2015_RS09445	-1.13862	0.402975	0.73564	Ku protein
	RD2015_RS09450	-0.812398	-0.304439	1.11684	2OG-Fe(II) oxygenase
	RD2015_RS09455	-0.525236	-0.627941	1.15318	acid phosphatase
	RD2015_RS09460	-0.971106	-0.0554788	1.02658	cytochrome-c peroxidase
	RD2015_RS09465	-0.698086	-0.447516	1.1456	glutathione S-transferase
	RD2015_RS09470	0.240819	-1.09842	0.857601	SlyX protein
	RD2015_RS09475	-1.11033	0.280604	0.829722	DUF885 domain-containing protein
	RD2015_RS09480	1.14883	-0.473729	-0.675103	ferrous iron transporter B
	RD2015_RS09485	1.1544	-0.599955	-0.554447	ferrous iron transport protein A
	RD2015_RS09490	0.890422	-1.08189	0.191469	BMP family ABC transporter substrate-binding protein
	RD2015_RS09495	0.907375	-1.07216	0.164781	ABC transporter ATP-binding protein
	RD2015_RS09500	1.14879	-0.675461	-0.473327	ABC transporter permease
	RD2015_RS09505	1.15411	-0.544949	-0.609156	ABC transporter permease
	RD2015_RS09510	-0.0790364	-0.958137	1.03717	cytidine deaminase
	RD2015_RS09515	1.13203	-0.763202	-0.368826	purine-nucleoside phosphorylase
	RD2015_RS09520	1.07947	-0.894775	-0.1847	deoxyribose-phosphate aldolase
	RD2015_RS09525	1.15258	-0.515665	-0.636912	thymidine phosphorylase
	RD2015_RS09530	1.02811	-0.969298	-0.0588092	tRNA (guanosine(46)-N7)-methyltransferase TrmB
	RD2015_RS09535	0.956048	-1.03881	0.0827608	bifunctional phosphopantothenoylcysteine decarboxylase/phosphopantothenate--cysteine ligase CoaBC
	RD2015_RS09540	0.94594	-1.04647	0.100526	dUTP diphosphatase
	RD2015_RS09545	0.621775	0.531755	-1.15353	hypothetical protein
	RD2015_RS09550	-0.517095	1.15267	-0.635578	cupin domain-containing protein
	RD2015_RS09555	-1.15098	0.495268	0.655711	hypothetical protein
	RD2015_RS09560	1.11407	-0.294105	-0.819967	hypothetical protein
	RD2015_RS09565	1.14947	-0.479644	-0.669824	outer membrane protein assembly factor BamC
	RD2015_RS09570	1.11562	-0.299843	-0.815776	4-hydroxy-tetrahydrodipicolinate synthase
	RD2015_RS09575	-0.524944	1.15316	-0.628216	class I SAM-dependent methyltransferase
	RD2015_RS09580	-0.556027	1.15444	-0.598414	short chain dehydrogenase
	RD2015_RS09585	-0.00883355	1.00439	-0.995554	MFS transporter
	RD2015_RS09590	1.13121	-0.766297	-0.36491	hypothetical protein
	RD2015_RS09595	1.15467	-0.569647	-0.58502	type IIA DNA topoisomerase subunit B
	RD2015_RS09600	0.968355	-1.02889	0.0605386	N-acetyltransferase
	RD2015_RS09605	1.13385	-0.756118	-0.377728	lytic transglycosylase
	RD2015_RS09610	1.11834	-0.808131	-0.310213	DNA topoisomerase IV subunit A
	RD2015_RS09615	-0.716269	1.14249	-0.426225	two pore domain potassium channel family protein
	RD2015_RS09620	-0.644999	-0.506948	1.15195	3-beta hydroxysteroid dehydrogenase
	RD2015_RS09625	-0.566159	-0.58847	1.15463	XRE family transcriptional regulator
	RD2015_RS09630	-0.205172	1.08667	-0.881501	quinone-dependent dihydroorotate dehydrogenase
	RD2015_RS09635	-0.95243	1.0416	-0.0891672	3-deoxy-7-phosphoheptulonate synthase
	RD2015_RS09640	-0.369478	-0.762686	1.13216	hypothetical protein
	RD2015_RS09645	-0.785947	-0.339635	1.12558	nucleotidyl transferase AbiEii/AbiGii toxin family protein
	RD2015_RS09650	-0.61913	-0.534538	1.15367	hypothetical protein
	RD2015_RS09655	0.780427	0.346808	-1.12723	ribose-5-phosphate isomerase RpiA
	RD2015_RS09660	0.732468	-1.13929	0.406823	HAMP domain-containing protein
	RD2015_RS09665	-1.11631	0.302435	0.813873	antibiotic biosynthesis monooxygenase
	RD2015_RS09670	0.691605	-1.14659	0.454986	FAD-dependent oxidoreductase
	RD2015_RS09675	1.11839	-0.808005	-0.310382	RNA helicase
	RD2015_RS09680	-0.98209	-0.0349067	1.017	DNA-binding response regulator
	RD2015_RS09685	-0.65144	1.15138	-0.499943	radical SAM protein
	RD2015_RS09690	1.14516	-0.444325	-0.700839	HU family DNA-binding protein
	RD2015_RS09695	-1.15311	0.524067	0.629042	PAS domain S-box protein
	RD2015_RS09700	-1.14952	0.480111	0.669406	PaaI family thioesterase
	RD2015_RS09705	-0.488125	1.15032	-0.662194	CoA transferase subunit A
	RD2015_RS09710	-0.438524	1.14434	-0.705818	CoA transferase subunit B
	RD2015_RS09715	-0.270463	1.10741	-0.83695	hypothetical protein
	RD2015_RS09720	0.407949	-1.13949	0.731538	DUF1800 domain-containing protein
	RD2015_RS09725	-1.14706	0.458666	0.688392	DUF1501 domain-containing protein
	RD2015_RS09730	-0.941247	-0.108634	1.04988	hypothetical protein
	RD2015_RS09735	-1.03082	0.0647911	0.966029	alkaline phosphatase
	RD2015_RS09740	0.738404	0.399609	-1.13801	LysE family translocator
	RD2015_RS09745	0.441496	-1.14477	0.703271	disulfide bond formation protein B
	RD2015_RS09750	-1.04657	0.100764	0.945803	RidA family protein
	RD2015_RS09755	-0.269262	1.10706	-0.837801	hypothetical protein
	RD2015_RS09765	-0.332437	1.12388	-0.791442	methyltransferase domain-containing protein
	RD2015_RS09770	-1.12396	0.332789	0.791175	hypothetical protein
	RD2015_RS09775	-0.994199	1.0057	-0.0115037	hypothetical protein
	RD2015_RS09785	-1.14878	0.473274	0.675508	hypothetical protein
	RD2015_RS09790	-0.589948	-0.56466	1.15461	hypothetical protein
	RD2015_RS09795	-1.08395	0.197316	0.886633	hypothetical protein
	RD2015_RS09800	-0.916981	-0.149258	1.06624	DNA internalization-related competence protein ComEC/Rec2
	RD2015_RS09805	-1.02011	0.0415173	0.978595	AhpC/TSA family protein
	RD2015_RS09810	-1.15442	0.599095	0.555329	enoyl-CoA hydratase/isomerase family protein
	RD2015_RS09815	-1.00811	0.0164324	0.991683	LysR family transcriptional regulator
	RD2015_RS09820	1.01229	-0.987239	-0.0250504	hypothetical protein
	RD2015_RS09825	-0.452822	-0.693488	1.14631	hypothetical protein
	RD2015_RS09830	-0.329049	1.12306	-0.794014	class I SAM-dependent methyltransferase
	RD2015_RS09835	-0.371384	1.13256	-0.761174	lytic murein transglycosylase B
	RD2015_RS09840	1.11269	-0.823633	-0.289055	DUF3488 domain-containing protein
	RD2015_RS09845	0.959146	-1.03638	0.0772299	DUF58 domain-containing protein
	RD2015_RS09850	-1.03958	0.955059	0.0845168	MoxR family ATPase
	RD2015_RS09855	0.621281	-1.15356	0.532276	deacetylase
	RD2015_RS09860	1.13131	-0.365403	-0.765909	mechanosensitive ion channel protein
	RD2015_RS09865	0.0888382	-1.04146	0.952617	PKD domain-containing protein
	RD2015_RS09870	-0.844225	-0.260136	1.10436	hypothetical protein
	RD2015_RS09875	1.10372	-0.845709	-0.258014	fumarate hydratase
	RD2015_RS09880	-0.782676	1.12657	-0.343892	hypothetical protein
	RD2015_RS09885	-0.929542	1.05804	-0.128495	hypothetical protein
	RD2015_RS09890	1.11543	-0.8163	-0.299127	DUF4265 domain-containing protein
	RD2015_RS09895	1.1522	-0.641822	-0.510382	hypothetical protein
	RD2015_RS09900	-1.15355	0.53224	0.621315	Na+/H+ antiporter NhaA
	RD2015_RS09905	1.14723	-0.687192	-0.460037	TIGR00645 family protein
	RD2015_RS09910	-0.749196	1.13554	-0.386342	acetate--CoA ligase
	RD2015_RS09915	-0.900389	-0.175885	1.07627	DUF3016 domain-containing protein
	RD2015_RS09920	1.13836	-0.401547	-0.736814	50S ribosomal protein L33
	RD2015_RS09925	1.14526	-0.700213	-0.445052	50S ribosomal protein L28
	RD2015_RS09930	-0.611681	1.15401	-0.542325	thioredoxin-disulfide reductase
	RD2015_RS09935	0.23269	0.863141	-1.09583	Crp/Fnr family transcriptional regulator
	RD2015_RS09940	0.608271	0.545867	-1.15414	DNA translocase FtsK
	RD2015_RS09945	0.675994	0.472728	-1.14872	outer membrane lipoprotein carrier protein LolA
	RD2015_RS09950	1.14599	-0.695571	-0.450422	replication-associated recombination protein A
	RD2015_RS09955	-0.585317	1.15466	-0.569347	amino acid ABC transporter substrate-binding protein
	RD2015_RS09960	0.256628	0.846677	-1.1033	hypothetical protein
	RD2015_RS09965	-0.372756	1.13284	-0.760083	hypothetical protein
	RD2015_RS09970	-0.902292	1.07517	-0.172874	C4-dicarboxylate ABC transporter
	RD2015_RS09975	-1.11315	0.822408	0.290746	sugar transporter
	RD2015_RS09980	1.13221	-0.76252	-0.369688	TIGR01244 family phosphatase
	RD2015_RS09985	1.1547	-0.576438	-0.578262	GatB/YqeY domain-containing protein
	RD2015_RS09990	1.09819	-0.858105	-0.240083	30S ribosomal protein S21
	RD2015_RS09995	0.986503	-1.01297	0.0264682	sensor domain-containing diguanylate cyclase
	RD2015_RS10000	0.755435	-1.13402	0.378582	EVE domain-containing protein
	RD2015_RS10005	1.13183	-0.367876	-0.763955	cell division protein ZapA
	RD2015_RS10010	1.15464	-0.566965	-0.587673	hypothetical protein
	RD2015_RS10015	1.15145	-0.650707	-0.500743	endonuclease III
	RD2015_RS10020	1.1133	-0.291286	-0.822016	electron transport complex subunit RsxB
	RD2015_RS10025	1.03169	-0.0667311	-0.964963	polyhydroxyalkanoate depolymerase
	RD2015_RS10030	1.15092	-0.656338	-0.494579	aspartate/tyrosine/aromatic aminotransferase
	RD2015_RS10035	1.11743	-0.81072	-0.306715	excinuclease ABC subunit UvrB
	RD2015_RS10040	-1.13019	0.360145	0.770044	hypothetical protein
	RD2015_RS10045	0.682516	-1.14787	0.465358	DNA-binding protein
	RD2015_RS10050	0.456946	-1.14684	0.689895	IscS subfamily cysteine desulfurase
	RD2015_RS10055	0.211211	-1.08873	0.877524	Fe-S cluster assembly scaffold IscU
	RD2015_RS10060	-0.452352	-0.693896	1.14625	iron-sulfur cluster assembly protein IscA
	RD2015_RS10065	0.860761	-1.09695	0.236191	Fe-S protein assembly co-chaperone HscB
	RD2015_RS10070	1.0484	-0.943292	-0.105113	Fe-S protein assembly chaperone HscA
	RD2015_RS10075	1.10828	-0.834829	-0.273451	ISC system 2Fe-2S type ferredoxin
	RD2015_RS10080	0.703235	-1.14477	0.441537	tRNA (adenosine(37)-N6)-threonylcarbamoyltransferase complex transferase subunit TsaD
	RD2015_RS10085	0.986367	-1.0131	0.0267295	branched-chain amino acid ABC transporter substrate-binding protein
	RD2015_RS10090	1.07104	-0.909222	-0.161819	MFS transporter
	RD2015_RS10095	-1.14389	0.708465	0.435425	DNA-binding response regulator
	RD2015_RS10100	-0.874727	1.09016	-0.215431	CsbD family protein	RD2015_RS10100 CsbD family protein
	RD2015_RS10105	-1.13329	0.758322	0.374968	hypothetical protein
	RD2015_RS10110	-0.948258	1.04475	-0.0964888	hypothetical protein
	RD2015_RS10115	-0.122462	1.05559	-0.933129	PRC-barrel domain containing protein
	RD2015_RS10120	-1.1447	0.703674	0.441027	carbamoyltransferase
	RD2015_RS10125	-1.02368	0.0491729	0.974506	hypothetical protein
	RD2015_RS10130	-1.1403	0.727579	0.412723	YihY/virulence factor BrkB family protein
	RD2015_RS10135	-0.783823	1.12622	-0.342402	hypothetical protein
	RD2015_RS10140	1.07082	-0.909583	-0.16124	glycosyltransferase family 1 protein
	RD2015_RS10145	-0.643629	-0.508431	1.15206	hypothetical protein
	RD2015_RS10150	-1.0898	0.214364	0.875435	glycosyltransferase family 1 protein
	RD2015_RS10155	0.24809	0.852601	-1.10069	hypothetical protein
	RD2015_RS10160	0.876162	0.213267	-1.08943	glycosyltransferase family 1 protein
	RD2015_RS10165	-1.09791	0.239215	0.858698	glycosyltransferase family 9 protein
	RD2015_RS10170	-1.14111	0.417572	0.723536	glycosyl transferase family 2
	RD2015_RS10175	1.0874	-0.207302	-0.880101	glycosyltransferase family 9 protein
	RD2015_RS10180	-0.988261	-0.023078	1.01134	transferase
	RD2015_RS10185	-1.07023	0.910561	0.159666	SDR family NAD-dependent epimerase/dehydratase
	RD2015_RS10190	-1.151	0.495548	0.655455	hypothetical protein
	RD2015_RS10195	-0.57735	-0.57735	1.1547	hypothetical protein
	RD2015_RS10200	-0.0263965	-0.98654	1.01294	hypothetical protein
	RD2015_RS10205	-1.08201	0.890199	0.191815	hypothetical protein
	RD2015_RS10210	0.355661	0.773552	-1.12921	SIS domain-containing protein
	RD2015_RS10215	-0.355559	-0.773632	1.12919	hypothetical protein
	RD2015_RS10220	0.0799772	0.95761	-1.03759	hypothetical protein
	RD2015_RS10225	1.04792	-0.103968	-0.943954	PAS domain S-box protein
	RD2015_RS10230	1.03044	-0.966493	-0.0639453	hypothetical protein
	RD2015_RS10235	1.09251	-0.870005	-0.222507	sigma-54-dependent Fis family transcriptional regulator
	RD2015_RS10240	0.130875	0.928118	-1.05899	DNA topoisomerase IB
	RD2015_RS10250	1.08238	-0.192852	-0.889528	SDR family NAD(P)-dependent oxidoreductase
	RD2015_RS10255	0.32368	0.798068	-1.12175	response regulator
	RD2015_RS10260	-1.15334	0.52813	0.62521	hypothetical protein
	RD2015_RS10265	0.186673	0.89351	-1.08018	hypothetical protein
	RD2015_RS10270	0.759492	0.373499	-1.13299	hypothetical protein
	RD2015_RS10275	0.898138	0.17943	-1.07757	hypothetical protein
	RD2015_RS10280	0.63541	0.517275	-1.15268	DUF2383 domain-containing protein
[truncated: 2,788 more rows]
